# Supplementary material for: Knockout of OsWRKY71 impairs Bph15-mediated resistance against brown planthopper in rice
Source: Front Plant Sci. 2023 Nov 2;14:1260526. doi: 10.3389/fpls.2023.1260526 (PMC10652391; doi:10.3389/fpls.2023.1260526)
Supplement: Supplementary file 7 [file Table_1.xlsx]

## Sheet: Table S1 
Table S1 Primers used in this study.
Name	Forward	Reverse	Notes
WRKY71-ORF	ATGGATCCGTGGATTAGCACCCAG	TCAATCCTTGGTCGGCGAGAGC	ORF
WRKY71-YFP	ATGGATCCGTGGATTAGCA	ATCCTTGGTCGGCGAGAGC	Subcellular localization
wrky71-seq	ACCAGACCGAGTGCACCT	AGGCGGGAGCAAATGAGCA	wrky71 mutant sequencing
wrky28-seq	GCAAGCCCAAGGTCTCCAA	GCGACGAGGACGGTGTTGT	off-target sequencing
WRKY71-QPCR	TAAGCCCAAGCCCTGCAAGCG	CGGGAGCAAATGAGCATCTGAAGTAG	LOC_Os02g08440
AOS2-QPCR	CTCGTCGGAAGGCTGTTGCT	ACGATTGACGGCGGAGGTT	LOC_Os03g12500
EXO70J1-QPCR	GCGACGGCTACATACAGGAAC	TGTGGAGGACCAGGACAAAGT	LOC_Os08g13570
JAZ4-QPCR	CCGACTACCGTTGCTCGTAT	AGGAACAACCAATGGACCAG	LOC_Os09g23660
NPR1-QPCR	TTTCCGATGGAGGCAAGAG	GCTGTCATCCGAGCTAAGTGTT	LOC_Os01g09800
OsPR1a-QPCR	TCGTATGCTATGCTACGTGTTT	CACTAAGCAAATACGGCTGACA	LOC_Os07g03710
Pigm-QPCR	GTTACAACCACCTACCATCCC	CAAACCCTTCTGCTATCCATC	LOC_Os06g17900
PR10a-QPCR	CCCTGCCGAATACGCCTAA	CTCAAACGCCACGAGAATTTG	LOC_Os12g36880
PR4-QPCR	AGCGCATATTGTGCCACATG	GGATACACTTGCCACACGAGTCT	LOC_Os11g37970
PR4b-QPCR	GGCACAAGAGGCGTCCAA	CCACAGAAGGCGGTCCAT	LOC_Os11g37960
RGA2-QPCR	GCCACAGGGAAACAGAAGC	AACGGGTCCATGTGAGTGA	LOC_Os04g30530
RSOsPR10-QPCR	CTGTCACCACCATGAAGCTC	TCGATCTTCGTCTCTGTCAC	LOC_Os12g36830
STPS2-QPCR	ACTTGTGGTCGTGCTTGGTATT	TGAGTTTAACTGTCGGCATTCT	LOC_Os04g27430
TBP-QPCR	AGGTCTGGAGGAGCGTATAGC	CTCAAGTCTCTCAGTCACCCAAG	LOC_Os03g45410
WRKY28-QPCR	GAGTTGATCGATTTGCATGG	GCACGTGTAGAGCGAGCTAA	LOC_Os06g44010
WRKY62-QPCR	TCCCACACATTCCTGTTCAT	CTTGCAAGCATTTTGGGATA	LOC_Os09g25070
WRKY76-QPCR	AAACATAGAGGCGCATTTCAA	AGAAGCCCGCAATCTTCTTC	LOC_Os09g25060
Xa46(t) -QPCR	GTGGAGGCTGCTGGTGGTTAT	CTGTCAGTTCAGGTGTCGGTA	LOC_Os11g37540
