# Supplementary material for: Knockout of OsWRKY71 impairs Bph15-mediated resistance against brown planthopper in rice
Source: Front Plant Sci. 2023 Nov 2;14:1260526. doi: 10.3389/fpls.2023.1260526 (PMC10652391; doi:10.3389/fpls.2023.1260526)
Supplement: Supplementary file 8 [file Table_2.xlsx]

## Sheet: Table S2
Table S2 1387 DEGs of seven comparisons.
gene_id	transcript_id	GO	KEGG	Description	FPKM.R_0	FPKM.R_3	FPKM.R_24	FPKM.S_0	FPKM.S_3	FPKM.S_24	R0_S0 log2(fc)	R0_S0 pval	R3_S3 log2(fc)	R3_S3 pval	R24_S24 log2(fc)	R24_S24 pval	R0_R3 log2(fc)	R0_R3 pval	R0_R24 log2(fc)	R0_R24 pval	S0_S3 log2(fc)	S0_S3 pval	S0_S24 log2(fc)	S0_S24 pval
LOC_Os01g01650	LOC_Os01g01650.1	GO:0005737(cytoplasm);GO:0005886(plasma membrane);GO:0006979(response to oxidative stress);GO:0016491(oxidoreductase activity);GO:0046686(response to cadmium ion);GO:0055114(oxidation-reduction process)	00941(Flavonoid biosynthesis)	isoflavone reductase homolog IRL, putative, expressed	7.89483	4.12211	8.01441	15.448	11.9086	15.7307	-	-	1.53055	0.0270385	-	-	-	-	-	-	-	-	-	-
LOC_Os01g01660	LOC_Os01g01660.1	GO:0005737(cytoplasm);GO:0005886(plasma membrane);GO:0006979(response to oxidative stress);GO:0016491(oxidoreductase activity);GO:0046686(response to cadmium ion);GO:0055114(oxidation-reduction process)	00941(Flavonoid biosynthesis)	isoflavone reductase, putative, expressed	1.54829	3.50255	5.59376	3.03923	6.75174	3.55475	-	-	-	-	-	-	-	-	1.85314	0.00872224	-	-	-	-
LOC_Os01g01870	LOC_Os01g01870.1	GO:0000977(RNA polymerase II regulatory region sequence-specific DNA binding);GO:0003700(transcription factor activity, sequence-specific DNA binding);GO:0006357(regulation of transcription from RNA polymerase II promoter);GO:0090575(RNA polymerase II transcription factor complex)	NA	helix-loop-helix DNA-binding domain containing protein, expressed	6.45567	20.5681	20.9665	8.67075	12.2013	23.5223	-	-	-	-	-	-	1.67177	0.0146669	1.69944	0.0141627	-	-	1.4398	0.03607
LOC_Os01g02080	LOC_Os01g02080.1	GO:0003755(peptidyl-prolyl cis-trans isomerase activity)	NA	peptidyl-prolyl cis-trans isomerase, putative, expressed	2.5472	4.99623	2.42371	6.20093	8.40145	6.21691	-	-	-	-	1.35898	0.0458813	-	-	-	-	-	-	-	-
LOC_Os01g02130	LOC_Os01g02130.1	NA	NA	expressed protein	0.30518	0.966115	2.94645	1.05903	2.60459	5.39278	-	-	-	-	-	-	-	-	-	-	-	-	2.34828	0.00122347
LOC_Os01g02139	LOC_Os01g02139.1	NA	NA	expressed protein	45.2099	51.2049	95.1758	113.209	132.189	91.0318	1.32428	0.0447465	1.36825	0.0465584	-	-	-	-	-	-	-	-	-	-
LOC_Os01g02290	LOC_Os01g02290.1;LOC_Os01g02290.2	GO:0005886(plasma membrane);GO:0005886(plasma membrane)	00520(Amino sugar and nucleotide sugar metabolism);00520(Amino sugar and nucleotide sugar metabolism)	Ser/Thr receptor-like kinase, putative, expressed	1.06319	3.61014	1.74126	1.19602	1.9916	1.67275	-	-	-	-	-	-	1.76366	0.0113753	-	-	-	-	-	-
LOC_Os01g02900	LOC_Os01g02900.1;LOC_Os01g02900.2	GO:0005576(extracellular region);GO:0016757(transferase activity, transferring glycosyl groups);GO:0016757(transferase activity, transferring glycosyl groups)	00514(Other types of O-glycan biosynthesis);00514(Other types of O-glycan biosynthesis)	glycosyltransferase, putative, expressed	11.5558	4.15785	7.56895	11.7329	5.09316	14.2704	-	-	-	-	-	-	-1.47471	0.0254399	-	-	-	-	-	-
LOC_Os01g03130	LOC_Os01g03130.1	NA	NA	expressed protein	0.894137	5.10068	2.88464	1.10776	2.31329	3.0139	-	-	-	-	-	-	2.51212	0.000526192	1.68982	0.019911	-	-	1.44399	0.0431239
LOC_Os01g03340	LOC_Os01g03340.1	NA	NA	BBTI4 - Bowman-Birk type bran trypsin inhibitor precursor, expressed	1.49968	32.3379	11.1806	12.745	55.4092	45.8907	3.0872	1.59475e-05	-	-	2.03721	0.00279792	4.4305	6.31982e-09	2.89826	6.06243e-05	2.1202	0.00246317	1.84828	0.00734996
LOC_Os01g03360	LOC_Os01g03360.1	NA	NA	BBTI5 - Bowman-Birk type bran trypsin inhibitor precursor, expressed	0.403276	5.48869	2.58176	5.18407	15.8685	15.6826	-	-	1.53163	0.0269234	2.60274	0.000208377	-	-	-	-	1.61401	0.0212465	1.59701	0.0208146
LOC_Os01g03390	LOC_Os01g03390.1	NA	NA	BBTI7 - Bowman-Birk type bran trypsin inhibitor precursor, expressed	28.2105	134.134	91.1951	57.085	144.013	133.166	-	-	-	-	-	-	2.24937	0.00114779	1.69272	0.0141931	-	-	-	-
LOC_Os01g03620	LOC_Os01g03620.1	GO:0005507(copper ion binding);GO:0016722(oxidoreductase activity, oxidizing metal ions)	NA	multicopper oxidase domain containing protein, expressed	1.52537	0.573369	1.54192	1.97777	1.12227	1.4264	-	-	-	-	-	-	-1.41163	0.0389764	-	-	-	-	-	-
LOC_Os01g03690	LOC_Os01g03690.1	GO:0004674(protein serine/threonine kinase activity);GO:0005886(plasma membrane);GO:0006468(protein phosphorylation);GO:0006952(defense response);GO:0009506(plasmodesma)	00520(Amino sugar and nucleotide sugar metabolism)	TKL_IRAK_DUF26-lg.1 - DUF26 kinases have homology to DUF26 containing loci, expressed	0.622187	2.16587	3.24093	1.0343	1.76573	3.08484	-	-	-	-	-	-	1.79952	0.00991473	2.38099	0.000839846	-	-	1.57654	0.0236442
LOC_Os01g04010	LOC_Os01g04010.1	NA	NA	expressed protein	21.8453	59.5533	70.4024	59.2883	86.16	68.6036	1.44042	0.0301335	-	-	-	-	1.44686	0.0337477	1.6883	0.0146898	-	-	-	-
LOC_Os01g04050	LOC_Os01g04050.1	NA	NA	BBTI12 - Bowman-Birk type bran trypsin inhibitor precursor, expressed	38.3892	151.424	36.8771	66.9539	200.922	127.635	-	-	-	-	1.79122	0.00800441	1.97982	0.0039291	-	-	1.58539	0.0224209	-	-
LOC_Os01g04280	LOC_Os01g04280.1	GO:0005516(calmodulin binding);GO:0005634(nucleus);GO:0006950(response to stress)	NA	calmodulin binding protein, putative, expressed	1.07202	3.96381	3.75662	0.922958	2.26043	4.18065	-	-	-	-	-	-	1.88655	0.00683576	1.8091	0.0103607	-	-	2.17939	0.00210406
LOC_Os01g04330	LOC_Os01g04330.1	GO:0005509(calcium ion binding)	04626(Plant-pathogen interaction)	OsCML16 - Calmodulin-related calcium sensor protein, expressed	0.390082	3.75096	3.12072	1.39988	2.42043	3.78641	-	-	-	-	-	-	-	-	-	-	-	-	1.43553	0.0436438
LOC_Os01g04570	LOC_Os01g04570.1;LOC_Os01g04570.2	GO:0004674(protein serine/threonine kinase activity);GO:0005886(plasma membrane);GO:0007166(cell surface receptor signaling pathway);GO:0004675(transmembrane receptor protein serine/threonine kinase activity);GO:0005524(ATP binding);GO:0006468(protein phosphorylation);GO:0016021(integral component of membrane);GO:0016301(kinase activity);GO:0016310(phosphorylation);GO:0016310(phosphorylation)	00520(Amino sugar and nucleotide sugar metabolism);00520(Amino sugar and nucleotide sugar metabolism)	Ser/Thr protein kinase, putative, expressed	0.6409	0.411904	1.4716	0.529258	0.403337	1.59028	-	-	-	-	-	-	-	-	-	-	-	-	1.58724	0.0262437
LOC_Os01g04580	LOC_Os01g04580.1	GO:0004674(protein serine/threonine kinase activity);GO:0005524(ATP binding);GO:0005886(plasma membrane);GO:0006468(protein phosphorylation);GO:0016021(integral component of membrane);GO:0016301(kinase activity);GO:0016310(phosphorylation)	00520(Amino sugar and nucleotide sugar metabolism)	Ser/Thr protein kinase, putative, expressed	0.49818	0.354852	1.39772	0.82282	1.00111	1.61082	-	-	-	-	-	-	-	-	1.48834	0.0379536	-	-	-	-
LOC_Os01g04590	LOC_Os01g04590.1	GO:0003674(molecular_function);GO:0005634(nucleus);GO:0008150(biological_process)	NA	expressed protein	11.6701	3.87886	9.81728	12.3268	7.84232	12.2257	-	-	-	-	-	-	-1.58912	0.0166983	-	-	-	-	-	-
LOC_Os01g04730	LOC_Os01g04730.1	GO:0002181(cytoplasmic translation);GO:0003735(structural constituent of ribosome);GO:0022625(cytosolic large ribosomal subunit);GO:0042273(ribosomal large subunit biogenesis)	03010(Ribosome)	ribosomal protein L24, putative, expressed	40.1045	104.988	85.3273	102.941	180.574	116.718	1.35998	0.0394435	-	-	-	-	1.38839	0.0408641	-	-	-	-	-	-
LOC_Os01g04800	LOC_Os01g04800.1	GO:0003677(DNA binding);GO:0003700(transcription factor activity, sequence-specific DNA binding);GO:0005634(nucleus);GO:0006351(transcription, DNA-templated);GO:0006355(regulation of transcription, DNA-templated);GO:0009873(ethylene-activated signaling pathway);GO:0048573(photoperiodism, flowering)	04075(Plant hormone signal transduction)	B3 DNA binding domain containing protein, expressed	2.99497	5.98042	9.95504	8.92215	15.7069	10.8997	1.57485	0.0186893	1.39308	0.0433858	-	-	-	-	1.73289	0.0127269	-	-	-	-
LOC_Os01g05744	LOC_Os01g05744.1	GO:0005783(endoplasmic reticulum);GO:0006629(lipid metabolic process);GO:0006631(fatty acid metabolic process);GO:0006633(fatty acid biosynthetic process);GO:0007275(multicellular organism development);GO:0010389(regulation of G2/M transition of mitotic cell cycle);GO:0010811(positive regulation of cell-substrate adhesion);GO:0014902(myotube differentiation);GO:0016020(membrane);GO:0016021(integr…	01212(Fatty acid metabolism);00062(Fatty acid elongation);01040(Biosynthesis of unsaturated fatty acids)	expressed protein	4.7395	1.82337	4.45966	3.70615	4.02723	5.74971	-	-	-	-	-	-	-1.37813	0.0379489	-	-	-	-	-	-
LOC_Os01g07370	LOC_Os01g07370.2;LOC_Os01g07370.1	GO:0003779(actin binding);GO:0005576(extracellular region);GO:0005634(nucleus);GO:0005737(cytoplasm);GO:0005774(vacuolar membrane);GO:0005774(vacuolar membrane)	03013(RNA transport);03013(RNA transport)	KIP1, putative, expressed	40.0764	109.722	82.2418	43.0972	48.8981	89.119	-	-	-	-	-	-	1.45303	0.0322725	-	-	-	-	-	-
LOC_Os01g07420	LOC_Os01g07420.1	GO:0016787(hydrolase activity)	NA	hydrolase, alpha/beta fold family protein, putative, expressed	11.2432	4.52464	7.54358	10.3346	6.38241	6.67763	-	-	-	-	-	-	-1.31317	0.0455627	-	-	-	-	-	-
LOC_Os01g07530	LOC_Os01g07530.1	GO:0047274(galactinol-sucrose galactosyltransferase activity)	00052(Galactose metabolism)	uncharacterized glycosyltransferase, putative, expressed	0.706348	1.12149	2.11421	2.33609	1.3497	2.8362	1.72564	0.0115881	-	-	-	-	-	-	1.58167	0.0252889	-	-	-	-
LOC_Os01g08380	LOC_Os01g08380.1	GO:0005737(cytoplasm);GO:0016740(transferase activity);GO:0016747(transferase activity, transferring acyl groups other than amino-acyl groups)	00073(Cutin, suberine and wax biosynthesis)	transferase family protein, putative, expressed	0.405528	1.47384	1.4141	1.0718	3.14324	2.13744	-	-	-	-	-	-	-	-	-	-	1.55221	0.0297208	-	-
LOC_Os01g08440	LOC_Os01g08440.1	GO:0009813(flavonoid biosynthetic process);GO:0043231(intracellular membrane-bounded organelle);GO:0052696(flavonoid glucuronidation);GO:0080043(quercetin 3-O-glucosyltransferase activity);GO:0080044(quercetin 7-O-glucosyltransferase activity)	00942(Anthocyanin biosynthesis)	UDP-glucoronosyl and UDP-glucosyl transferase domain containing protein, expressed	0.999036	1.47049	1.79545	1.98976	3.99112	1.70655	-	-	1.4405	0.0390542	-	-	-	-	-	-	-	-	-	-
LOC_Os01g08780	LOC_Os01g08780.1	GO:0004439(phosphatidylinositol-4,5-bisphosphate 5-phosphatase activity);GO:0004445(inositol-polyphosphate 5-phosphatase activity);GO:0009507(chloroplast);GO:0009738(abscisic acid-activated signaling pathway);GO:0009845(seed germination);GO:0016787(hydrolase activity);GO:0032957(inositol trisphosphate metabolic process);GO:0034485(phosphatidylinositol-3,4,5-trisphosphate 5-phosphatase activity);G…	00562(Inositol phosphate metabolism);04070(Phosphatidylinositol signaling system)	endonuclease/exonuclease/phosphatase family domain containing protein, expressed	0.410713	1.95622	1.45163	1.07559	2.01268	2.10343	1.38893	0.0454486	-	-	-	-	2.25187	0.00164518	1.82147	0.0118662	-	-	-	-
LOC_Os01g09800	LOC_Os01g09800.1	GO:0001666(response to hypoxia);GO:0005515(protein binding);GO:0005634(nucleus);GO:0005737(cytoplasm);GO:0008219(cell death);GO:0009408(response to heat);GO:0009611(response to wounding);GO:0009617(response to bacterium);GO:0009625(response to insect);GO:0009626(plant-type hypersensitive response);GO:0009627(systemic acquired resistance);GO:0009682(induced systemic resistance);GO:0009862(systemic…	04075(Plant hormone signal transduction)	BTBA1 - Bric-a-Brac,Tramtrack, Broad Complex BTB domain with Ankyrin repeat region, expressed	2.68523	7.25836	6.40266	3.2928	6.30007	7.34068	-	-	-	-	-	-	1.4346	0.0360785	-	-	-	-	-	-
LOC_Os01g10180	LOC_Os01g10180.1	NA	NA	avr9/Cf-9 rapidly elicited protein 146, putative, expressed	0.81665	1.21852	1.55415	2.21242	1.33375	0.923918	1.43783	0.0380772	-	-	-	-	-	-	-	-	-	-	-	-
LOC_Os01g10640	LOC_Os01g10640.1	NA	NA	expressed protein	0.357617	2.81279	9.59518	1.408	6.0834	8.25356	-	-	-	-	-	-	-	-	-	-	2.11123	0.00346694	2.55137	0.000391502
LOC_Os01g10880	LOC_Os01g10880.1	NA	NA	expressed protein	4.22831	5.20562	4.98099	8.21136	16.4792	9.03134	-	-	1.66251	0.0206042	-	-	-	-	-	-	-	-	-	-
LOC_Os01g11160	LOC_Os01g11160.1	GO:0005313(L-glutamate transmembrane transporter activity);GO:0005887(integral component of plasma membrane);GO:0015189(L-lysine transmembrane transporter activity);GO:0015297(antiporter activity);GO:0043091(L-arginine import);GO:0051938(L-glutamate import);GO:1903401(L-lysine transmembrane transport)	NA	amino acid permease family protein, putative, expressed	0.681361	0.919539	5.46046	1.30675	2.47449	6.18272	-	-	1.42815	0.0419135	-	-	-	-	3.00253	3.80918e-05	-	-	2.24226	0.00145435
LOC_Os01g11230	LOC_Os01g11230.1;LOC_Os01g11230.2	GO:0005773(vacuole);GO:0005774(vacuolar membrane);GO:0008150(biological_process);GO:0009507(chloroplast);GO:0020037(heme binding);GO:0020037(heme binding)	NA	SOUL heme-binding protein, putative, expressed	3.76493	11.3734	11.9155	16.7742	19.19	15.5919	2.15555	0.00164068	-	-	-	-	1.59497	0.0202299	1.66214	0.0170486	-	-	-	-
LOC_Os01g11600	LOC_Os01g11600.1	GO:0003674(molecular_function);GO:0005886(plasma membrane);GO:0010199(organ boundary specification between lateral organs and the meristem);GO:0016021(integral component of membrane);GO:0048530(fruit morphogenesis)	NA	expressed protein	9.11111	17.9655	20.7506	6.01728	10.9468	23.0043	-	-	-	-	-	-	-	-	-	-	-	-	1.93472	0.00644101
LOC_Os01g11620	LOC_Os01g11620.1;LOC_Os01g11620.2	GO:0005576(extracellular region);GO:0016042(lipid catabolic process);GO:0016788(hydrolase activity, acting on ester bonds);GO:0052689(carboxylic ester hydrolase activity);GO:0052689(carboxylic ester hydrolase activity)	00906(Carotenoid biosynthesis);00906(Carotenoid biosynthesis)	GDSL-like lipase/acylhydrolase, putative, expressed	69.0234	15.3645	48.6579	65.8876	43.0009	50.8357	-	-	1.48476	0.0308022	-	-	-2.16748	0.00131587	-	-	-	-	-	-
LOC_Os01g11730	LOC_Os01g11730.1	GO:0005576(extracellular region);GO:0016042(lipid catabolic process);GO:0016298(lipase activity);GO:0016788(hydrolase activity, acting on ester bonds);GO:0052689(carboxylic ester hydrolase activity)	00906(Carotenoid biosynthesis)	GDSL-like lipase/acylhydrolase, putative, expressed	0.46319	0.744708	0.723293	1.76398	2.16872	1.90287	-	-	1.5421	0.0308648	1.39552	0.0447621	-	-	-	-	-	-	-	-
LOC_Os01g11750	LOC_Os01g11750.1	GO:0005576(extracellular region);GO:0016042(lipid catabolic process);GO:0016788(hydrolase activity, acting on ester bonds);GO:0052689(carboxylic ester hydrolase activity)	00511(Other glycan degradation)	GDSL-like lipase/acylhydrolase, putative, expressed	3.11587	8.66062	4.20397	7.02898	9.38594	5.99748	-	-	-	-	-	-	1.47484	0.0322845	-	-	-	-	-	-
LOC_Os01g11860	LOC_Os01g11860.1	GO:0003713(transcription coactivator activity);GO:0005634(nucleus);GO:0005739(mitochondrion);GO:0005829(cytosol);GO:0006357(regulation of transcription from RNA polymerase II promoter);GO:0019172(glyoxalase III activity);GO:0019243(methylglyoxal catabolic process to D-lactate via S-lactoyl-glutathione);GO:0070301(cellular response to hydrogen peroxide)	NA	DJ-1 family protein, putative, expressed	5.5001	6.43947	14.4232	8.32832	8.06723	14.2759	-	-	-	-	-	-	-	-	1.39087	0.0445728	-	-	-	-
LOC_Os01g12270	LOC_Os01g12270.1	NA	NA	expressed protein	5.11226	18.4845	20.0351	15.6307	39.6737	16.9251	1.61234	0.0191123	-	-	-	-	1.85428	0.00868443	1.9705	0.0059997	-	-	-	-
LOC_Os01g12640	LOC_Os01g12640.2;LOC_Os01g12640.1	GO:0003674(molecular_function);GO:0005634(nucleus);GO:0005886(plasma membrane);GO:0008150(biological_process);GO:0008150(biological_process)	NA	expressed protein	6.34822	16.8746	10.5324	13.4937	18.8981	14.4746	-	-	-	-	-	-	1.41043	0.0387406	-	-	-	-	-	-
LOC_Os01g13280	LOC_Os01g13280.1	GO:0005737(cytoplasm);GO:0031625(ubiquitin protein ligase binding);GO:0061630(ubiquitin protein ligase activity)	04120(Ubiquitin mediated proteolysis)	ubiquitin conjugating enzyme protein, putative, expressed	6.56564	2.27317	4.13237	3.42667	4.02732	3.57036	-	-	-	-	-	-	-1.53023	0.0212392	-	-	-	-	-	-
LOC_Os01g14440	LOC_Os01g14440.1	GO:0003700(transcription factor activity, sequence-specific DNA binding);GO:0005515(protein binding);GO:0005634(nucleus);GO:0006351(transcription, DNA-templated);GO:0006355(regulation of transcription, DNA-templated);GO:0009873(ethylene-activated signaling pathway);GO:0010200(response to chitin);GO:0016036(cellular response to phosphate starvation);GO:0043565(sequence-specific DNA binding);GO:004…	00970(Aminoacyl-tRNA biosynthesis)	WRKY1, expressed	1.02616	4.37714	4.47116	2.5953	4.73407	8.32859	1.33864	0.0487578	-	-	-	-	2.09273	0.00294119	2.12339	0.002747	-	-	1.68217	0.0149381
LOC_Os01g14670	LOC_Os01g14670.1	GO:0005618(cell wall);GO:0009506(plasmodesma);GO:0010497(plasmodesmata-mediated intercellular transport);GO:0033609(oxalate metabolic process);GO:0046564(oxalate decarboxylase activity);GO:2000280(regulation of root development)	NA	Cupin domain containing protein, expressed	29.9379	36.6109	39.2556	75.2086	86.2632	57.2118	1.32893	0.0439425	-	-	-	-	-	-	-	-	-	-	-	-
LOC_Os01g15270	LOC_Os01g15270.1	NA	NA	expressed protein	6.45692	37.0988	37.8074	26.6717	58.3412	49.0191	2.04639	0.00262362	-	-	-	-	2.52245	0.000322397	2.54975	0.000311811	-	-	-	-
LOC_Os01g15540	LOC_Os01g15540.1	GO:0003777(microtubule motor activity);GO:0005871(kinesin complex);GO:0007018(microtubule-based movement);GO:0016887(ATPase activity)	03008(Ribosome biogenesis in eukaryotes)	kinesin motor domain containing protein, putative, expressed	20.8141	6.4929	15.9564	14.7313	10.2527	8.56381	-	-	-	-	-	-	-1.68063	0.0111917	-	-	-	-	-	-
LOC_Os01g15640	LOC_Os01g15640.1	GO:0003677(DNA binding);GO:0003700(transcription factor activity, sequence-specific DNA binding);GO:0005634(nucleus);GO:0006351(transcription, DNA-templated);GO:0006355(regulation of transcription, DNA-templated);GO:0007275(multicellular organism development);GO:0090602(sieve element enucleation);GO:0090603(sieve element differentiation)	03018(RNA degradation)	no apical meristem protein, putative, expressed	12.4051	28.0613	32.665	14.9968	15.5562	28.5836	-	-	-	-	-	-	-	-	1.39681	0.0426519	-	-	-	-
LOC_Os01g16060	LOC_Os01g16060.1	NA	NA	expressed protein	1.02727	0.903186	1.5083	0.489154	0.705926	0.513852	-	-	-	-	-1.5535	0.0235159	-	-	-	-	-	-	-	-
LOC_Os01g16170	LOC_Os01g16170.5;LOC_Os01g16170.1;LOC_Os01g16170.2;LOC_Os01g16170.3;LOC_Os01g16170.4	GO:0008150(biological_process);GO:0016020(membrane);GO:0016021(integral component of membrane);GO:0003674(molecular_function);GO:0003674(molecular_function)	NA	PQ loop repeat domain containing protein, expressed	11.9053	34.5963	14.8884	8.78517	20.1599	15.2507	-	-	-	-	-	-	1.53901	0.0237513	-	-	-	-	-	-
LOC_Os01g16950	LOC_Os01g16950.1	GO:0000209(protein polyubiquitination);GO:0042787(protein ubiquitination involved in ubiquitin-dependent protein catabolic process);GO:0043161(proteasome-mediated ubiquitin-dependent protein catabolic process);GO:0061630(ubiquitin protein ligase activity)	03013(RNA transport)	zinc finger, C3HC4 type domain containing protein, expressed	1.7361	4.68376	5.87324	2.41669	4.98766	3.13353	-	-	-	-	-	-	1.43182	0.0389415	1.75831	0.012174	-	-	-	-
LOC_Os01g19740	LOC_Os01g19740.1	GO:0003674(molecular_function);GO:0009416(response to light stimulus);GO:0009507(chloroplast);GO:0009570(chloroplast stroma);GO:0009744(response to sucrose);GO:0009941(chloroplast envelope);GO:0019253(reductive pentose-phosphate cycle);GO:0034605(cellular response to heat);GO:0043234(protein complex);GO:0070417(cellular response to cold);GO:0071454(cellular response to anoxia);GO:0080153(negative…	NA	calvin cycle protein CP12, putative, expressed	31.8163	67.1504	80.5292	105.352	121.563	84.635	1.72738	0.00977643	-	-	-	-	-	-	-	-	-	-	-	-
LOC_Os01g19820	LOC_Os01g19820.2;LOC_Os01g19820.4;LOC_Os01g19820.1;LOC_Os01g19820.3	GO:0005524(ATP binding);GO:0005634(nucleus);GO:0005773(vacuole);GO:0006950(response to stress);GO:0006950(response to stress)	NA	universal stress protein domain containing protein, putative, expressed	6.20998	12.6663	23.2614	12.4594	31.5024	20.0204	-	-	-	-	-	-	-	-	1.90528	0.00621984	-	-	-	-
LOC_Os01g21250	LOC_Os01g21250.1	GO:0000302(response to reactive oxygen species);GO:0003674(molecular_function);GO:0005739(mitochondrion);GO:0006952(defense response);GO:0006979(response to oxidative stress);GO:0009409(response to cold);GO:0009414(response to water deprivation);GO:0009416(response to light stimulus);GO:0009507(chloroplast);GO:0009625(response to insect);GO:0009646(response to absence of light);GO:0009723(respons…	NA	late embryogenesis abundant protein, putative, expressed	2.01096	80.662	63.7812	13.772	179.699	122.913	-	-	-	-	-	-	-	-	-	-	3.70577	5.66165e-07	3.15782	1.21358e-05
LOC_Os01g21520	LOC_Os01g21520.1	GO:0006629(lipid metabolic process);GO:0016020(membrane);GO:0016298(lipase activity)	00561(Glycerolipid metabolism)	esterase/lipase/thioesterase family protein, putative, expressed	11.8484	11.7155	12.4892	29.6667	20.9871	21.2067	1.32415	0.0481981	-	-	-	-	-	-	-	-	-	-	-	-
LOC_Os01g21560	LOC_Os01g21560.1	GO:0006629(lipid metabolic process);GO:0016020(membrane);GO:0016298(lipase activity)	00561(Glycerolipid metabolism)	esterase/lipase/thioesterase family protein, putative, expressed	2.03606	4.93169	4.51022	6.71513	9.49836	7.41904	1.72164	0.0111946	-	-	-	-	-	-	-	-	-	-	-	-
LOC_Os01g22249	LOC_Os01g22249.1	GO:0004601(peroxidase activity);GO:0009505(plant-type cell wall);GO:0009664(plant-type cell wall organization)	00940(Phenylpropanoid biosynthesis)	peroxidase precursor, putative, expressed	0.374492	1.61675	2.52016	0.92642	2.2211	3.19247	-	-	-	-	-	-	-	-	-	-	-	-	1.78493	0.0120376
LOC_Os01g22520	LOC_Os01g22520.1;LOC_Os01g22520.2	GO:0034602(oxoglutarate dehydrogenase (NAD+) activity);GO:0034602(oxoglutarate dehydrogenase (NAD+) activity)	01200(Carbon metabolism);00010(Glycolysis / Gluconeogenesis);00020(Citrate cycle (TCA cycle));00620(Pyruvate metabolism);00630(Glyoxylate and dicarboxylate metabolism);00640(Propanoate metabolism);00260(Glycine, serine and threonine metabolism);00280(Valine, leucine and isoleucine degradation);00280(Valine, leucine and isoleucine degradation)	dihydrolipoyl dehydrogenase 1, mitochondrial precursor, putative, expressed	11.2031	91.3483	3.64264	83.7574	15.9126	77.3683	2.90232	3.33082e-05	-2.52121	0.000211739	4.40869	4.89406e-09	3.02748	2.06766e-05	-1.62084	0.013521	-2.39605	0.000368139	-	-
LOC_Os01g22900	LOC_Os01g22900.1;LOC_Os01g22900.2;LOC_Os01g22900.3	GO:0004575(sucrose alpha-glucosidase activity);GO:0005739(mitochondrion);GO:0005987(sucrose catabolic process);GO:0005987(sucrose catabolic process)	03010(Ribosome);03010(Ribosome)	neutral/alkaline invertase, putative, expressed	10.3086	26.5039	14.9184	10.5898	18.0063	19.1819	-	-	-	-	-	-	1.36235	0.0448017	-	-	-	-	-	-
LOC_Os01g24690	LOC_Os01g24690.1;LOC_Os01g24690.2;LOC_Os01g24690.3	GO:0000027(ribosomal large subunit assembly);GO:0003735(structural constituent of ribosome);GO:0006412(translation);GO:0022625(cytosolic large ribosomal subunit);GO:0022625(cytosolic large ribosomal subunit)	03010(Ribosome);03010(Ribosome)	60S ribosomal protein L23A, putative, expressed	161.207	304.701	107.086	214.828	302.306	270.41	-	-	-	-	1.33637	0.0450885	-	-	-	-	-	-	-	-
LOC_Os01g26280	LOC_Os01g26280.1	GO:0004674(protein serine/threonine kinase activity);GO:0005886(plasma membrane);GO:0007166(cell surface receptor signaling pathway)	04626(Plant-pathogen interaction)	OsWAK8 - OsWAK receptor-like protein kinase, expressed	2.10677	1.48517	2.27901	0.796611	0.745311	0.906215	-1.40308	0.0462365	-	-	-	-	-	-	-	-	-	-	-	-
LOC_Os01g27140	LOC_Os01g27140.1	GO:0005737(cytoplasm);GO:0008794(arsenate reductase (glutaredoxin) activity);GO:0009055(electron carrier activity);GO:0015035(protein disulfide oxidoreductase activity);GO:0045454(cell redox homeostasis);GO:0046872(metal ion binding);GO:0051537(2 iron, 2 sulfur cluster binding)	NA	OsGrx_C7 - glutaredoxin subgroup III, expressed	0.271556	6.5762	0.327668	1.10214	1.62245	1.87003	-	-	-2.01908	0.00327586	-	-	-	-	-	-	-	-	-	-
LOC_Os01g27210	LOC_Os01g27210.1	GO:0004364(glutathione transferase activity);GO:0005737(cytoplasm);GO:0006749(glutathione metabolic process)	00480(Glutathione metabolism)	glutathione S-transferase, putative, expressed	6.29833	19.9113	21.8714	15.6275	35.3427	36.9426	1.31105	0.0485001	-	-	-	-	1.66055	0.0154707	1.796	0.00979346	-	-	-	-
LOC_Os01g27230	LOC_Os01g27230.1	GO:0003959(NADPH dehydrogenase activity);GO:0005622(intracellular);GO:0055114(oxidation-reduction process)	00592(alpha-Linolenic acid metabolism)	12-oxophytodienoate reductase, putative, expressed	0.738643	2.52731	1.5803	1.11519	4.95324	1.94548	-	-	-	-	-	-	1.77465	0.0108611	-	-	2.15109	0.00238682	-	-
LOC_Os01g27890	LOC_Os01g27890.1	GO:0016020(membrane);GO:0016709(oxidoreductase activity, acting on paired donors, with incorporation or reduction of molecular oxygen, NAD(P)H as one donor, and incorporation of one atom of oxygen);GO:0044550(secondary metabolite biosynthetic process)	00909(Sesquiterpenoid and triterpenoid biosynthesis)	cytochrome P450, putative, expressed	0.829815	1.54402	2.25978	1.46192	2.23847	1.85276	-	-	-	-	-	-	-	-	1.44532	0.041889	-	-	-	-
LOC_Os01g28500	LOC_Os01g28500.1	GO:0003674(molecular_function);GO:0005576(extracellular region);GO:0005618(cell wall);GO:0006952(defense response);GO:0009414(response to water deprivation);GO:0009627(systemic acquired resistance);GO:0010266(response to vitamin B1);GO:0048046(apoplast)	04075(Plant hormone signal transduction);04626(Plant-pathogen interaction)	SCP-like extracellular protein, expressed	9.56044	30.8523	30.9141	32.4526	54.7565	46.4432	1.76318	0.00874217	-	-	-	-	1.69023	0.0137017	1.69312	0.0146567	-	-	-	-
LOC_Os01g28790	LOC_Os01g28790.1	NA	NA	PRAS-rich protein, putative, expressed	3.73126	22.8014	13.8425	15.5063	16.679	14.9338	2.05512	0.00260366	-	-	-	-	2.61139	0.000214765	1.89137	0.0069073	-	-	-	-
LOC_Os01g29330	LOC_Os01g29330.1	GO:0003674(molecular_function);GO:0008150(biological_process);GO:0009507(chloroplast);GO:0016021(integral component of membrane)	NA	expressed protein	2.01146	9.7035	6.50307	2.31045	8.76091	14.8967	-	-	-	-	-	-	2.27026	0.00129806	1.69288	0.0169524	1.92291	0.00673821	2.68875	0.000171449
LOC_Os01g31800	LOC_Os01g31800.1	GO:0000790(nuclear chromatin);GO:0003677(DNA binding);GO:0006342(chromatin silencing)	04070(Phosphatidylinositol signaling system);04626(Plant-pathogen interaction)	Core histone H2A/H2B/H3/H4 domain containing protein, putative, expressed	20.2058	55.1681	33.9928	52.7102	71.7233	49.6821	1.38331	0.036621	-	-	-	-	1.44907	0.0332185	-	-	-	-	-	-
LOC_Os01g32380	LOC_Os01g32380.1	NA	NA	expressed protein	6.67384	6.73378	22.3873	13.1002	16.3496	21.6565	-	-	-	-	-	-	-	-	1.74609	0.0123649	-	-	-	-
LOC_Os01g32770	LOC_Os01g32770.1	GO:0005634(nucleus);GO:0006355(regulation of transcription, DNA-templated)	NA	DUF260 domain containing protein, putative, expressed	5.16225	11.5901	23.8799	7.95179	12.2188	11.8101	-	-	-	-	-	-	-	-	2.20972	0.00158652	-	-	-	-
LOC_Os01g33160	LOC_Os01g33160.1	GO:0005829(cytosol);GO:0005886(plasma membrane);GO:0009507(chloroplast);GO:0042742(defense response to bacterium);GO:0046872(metal ion binding);GO:0050832(defense response to fungus)	NA	stress responsive A/B Barrel domain containing protein, expressed	25.2799	9.13834	13.7718	24.421	16.6371	26.2095	-	-	-	-	-	-	-1.46799	0.0260743	-	-	-	-	-	-
LOC_Os01g33540	LOC_Os01g33540.2;LOC_Os01g33540.1	NA	00520(Amino sugar and nucleotide sugar metabolism);00520(Amino sugar and nucleotide sugar metabolism)	transposon protein, putative, unclassified, expressed	5.91161	5.50096	6.23753	5.02321	0.376481	5.47175	-	-	-3.86904	1.7416e-07	-	-	-	-	-	-	-3.73796	3.58496e-07	-	-
LOC_Os01g36220	LOC_Os01g36220.1	NA	NA	bZIP transcription factor domain containing protein, expressed	2.96683	1.08581	2.6947	2.76515	1.79749	2.78912	-	-	-	-	-	-	-1.45015	0.0322583	-	-	-	-	-	-
LOC_Os01g36294	LOC_Os01g36294.1	GO:0016020(membrane);GO:0016709(oxidoreductase activity, acting on paired donors, with incorporation or reduction of molecular oxygen, NAD(P)H as one donor, and incorporation of one atom of oxygen);GO:0044550(secondary metabolite biosynthetic process)	00402(Benzoxazinoid biosynthesis)	cytochrome P450, putative, expressed	2.87299	6.70133	3.9943	1.92394	2.09836	2.52197	-	-	-1.67519	0.0114479	-	-	-	-	-	-	-	-	-	-
LOC_Os01g36620	LOC_Os01g36620.1	GO:0005886(plasma membrane);GO:0016829(lyase activity);GO:0030570(pectate lyase activity);GO:0045490(pectin catabolic process);GO:0046872(metal ion binding)	00040(Pentose and glucuronate interconversions)	pectate lyase family protein, expressed	4.38146	8.01701	10.2919	11.7545	13.175	9.13491	1.42373	0.0325944	-	-	-	-	-	-	-	-	-	-	-	-
LOC_Os01g37590	LOC_Os01g37590.2;LOC_Os01g37590.1	GO:0005215(transporter activity);GO:0005886(plasma membrane);GO:0006857(oligopeptide transport);GO:0009611(response to wounding);GO:0009753(response to jasmonic acid);GO:0015293(symporter activity);GO:0016021(integral component of membrane);GO:0042128(nitrate assimilation);GO:0042128(nitrate assimilation)	NA	peptide transporter PTR2, putative, expressed	1.8857	5.32456	4.53432	4.29373	4.64504	4.19417	-	-	-	-	-	-	1.49756	0.0294026	-	-	-	-	-	-
LOC_Os01g37920	LOC_Os01g37920.1	NA	NA	expressed protein	8.84262	14.4309	15.2317	28.2836	29.9358	16.6193	1.67742	0.0130293	-	-	-	-	-	-	-	-	-	-	-	-
LOC_Os01g38229	LOC_Os01g38229.4;LOC_Os01g38229.1;LOC_Os01g38229.3;LOC_Os01g38229.2	GO:0003755(peptidyl-prolyl cis-trans isomerase activity);GO:0005528(FK506 binding);GO:0005789(endoplasmic reticulum membrane);GO:0061077(chaperone-mediated protein folding);GO:0061077(chaperone-mediated protein folding)	NA	peptidyl-prolyl isomerase, putative, expressed	6.86107	8.5555	18.5737	9.51531	12.1424	22.3551	-	-	-	-	-	-	-	-	1.43676	0.0372625	-	-	-	-
LOC_Os01g38580	LOC_Os01g38580.1;LOC_Os01g38580.2	GO:0009507(chloroplast);GO:0010223(secondary shoot formation);GO:0016121(carotene catabolic process);GO:0016702(oxidoreductase activity, acting on single donors with incorporation of molecular oxygen, incorporation of two atoms of oxygen);GO:1901601(strigolactone biosynthetic process);GO:1901601(strigolactone biosynthetic process)	00906(Carotenoid biosynthesis);00906(Carotenoid biosynthesis)	beta,beta-carotene 9,10-dioxygenase, putative, expressed	3.01476	1.09447	2.64854	1.87764	1.24474	1.63495	-	-	-	-	-	-	-1.46181	0.0287882	-	-	-	-	-	-
LOC_Os01g38980	LOC_Os01g38980.2;LOC_Os01g38980.1	GO:0005516(calmodulin binding);GO:0005634(nucleus);GO:0005737(cytoplasm);GO:0005737(cytoplasm)	NA	calmodulin-binding protein, putative, expressed	5.5726	15.3486	8.64791	6.58429	10.1797	9.10934	-	-	-	-	-	-	1.46169	0.032005	-	-	-	-	-	-
LOC_Os01g39330	LOC_Os01g39330.1	GO:0005634(nucleus)	04075(Plant hormone signal transduction)	helix-loop-helix DNA-binding domain containing protein, expressed	1.687	5.35425	4.4456	2.862	4.38823	4.7814	-	-	-	-	-	-	1.66623	0.0158605	1.39792	0.0463096	-	-	-	-
LOC_Os01g40070	LOC_Os01g40070.1	GO:0005634(nucleus);GO:0005774(vacuolar membrane);GO:0005886(plasma membrane);GO:0009507(chloroplast);GO:0016020(membrane)	NA	expressed protein	1.77012	8.52956	5.70697	3.86417	5.97738	6.09678	-	-	-	-	-	-	2.26862	0.0011585	1.68888	0.0153122	-	-	-	-
LOC_Os01g41420	LOC_Os01g41420.1	GO:0003333(amino acid transmembrane transport);GO:0015171(amino acid transmembrane transporter activity)	NA	transmembrane amino acid transporter protein, putative, expressed	0.139718	4.41081	1.41584	0.522117	2.89848	5.21062	-	-	-	-	1.8798	0.00621281	-	-	-	-	2.47285	0.000763023	3.31901	7.90173e-06
LOC_Os01g42200	LOC_Os01g42200.1	NA	NA	expressed protein	2.80862	3.90331	4.50968	7.17997	6.76755	3.48891	1.35412	0.0460942	-	-	-	-	-	-	-	-	-	-	-	-
LOC_Os01g42370	LOC_Os01g42370.1	GO:0005886(plasma membrane);GO:0016021(integral component of membrane);GO:0042626(ATPase activity, coupled to transmembrane movement of substances)	02010(ABC transporters)	pleiotropic drug resistance protein, putative, expressed	0.487866	0.491476	2.24726	0.61538	1.30467	1.5	-	-	1.4085	0.0448573	-	-	-	-	2.20361	0.00192197	-	-	-	-
LOC_Os01g42380	LOC_Os01g42380.1	GO:0005886(plasma membrane);GO:0016021(integral component of membrane);GO:0042626(ATPase activity, coupled to transmembrane movement of substances)	02010(ABC transporters)	pleiotropic drug resistance protein, putative, expressed	0.936433	8.48127	12.957	1.32302	21.7555	12.7425	-	-	1.35903	0.0478802	-	-	3.17903	9.94701e-06	3.79041	3.15771e-07	4.03948	7.04208e-08	3.26774	6.12308e-06
LOC_Os01g42410	LOC_Os01g42410.1	GO:0005886(plasma membrane);GO:0016021(integral component of membrane);GO:0042626(ATPase activity, coupled to transmembrane movement of substances)	02010(ABC transporters)	pleiotropic drug resistance protein, putative, expressed	2.43896	4.54378	6.64361	2.67798	6.16535	7.75479	-	-	-	-	-	-	-	-	1.4457	0.0363563	-	-	1.53394	0.025517
LOC_Os01g42860	LOC_Os01g42860.1	GO:0005515(protein binding)	NA	inhibitor I family protein, putative, expressed	0.946532	5.17203	2.48021	1.73006	3.82775	11.7346	-	-	-	-	2.24224	0.00140934	-	-	-	-	-	-	-	-
LOC_Os01g42870	LOC_Os01g42870.1	GO:0005737(cytoplasm);GO:0016740(transferase activity);GO:0016747(transferase activity, transferring acyl groups other than amino-acyl groups)	00073(Cutin, suberine and wax biosynthesis)	transferase family protein, putative, expressed	2.82474	5.01337	5.46045	7.29122	10.1821	6.51007	1.36804	0.0409632	-	-	-	-	-	-	-	-	-	-	-	-
LOC_Os01g43480	LOC_Os01g43480.1;LOC_Os01g43480.2;LOC_Os01g43480.3	GO:0005634(nucleus);GO:0008568(microtubule-severing ATPase activity);GO:0031122(cytoplasmic microtubule organization);GO:0031122(cytoplasmic microtubule organization)	00760(Nicotinate and nicotinamide metabolism);00760(Nicotinate and nicotinamide metabolism)	AAA-type ATPase family protein, putative, expressed	2.43931	5.89385	7.24117	2.72716	5.57379	7.92877	-	-	-	-	-	-	-	-	1.56975	0.0234583	-	-	1.5397	0.0254454
LOC_Os01g43610	LOC_Os01g43610.1	GO:0005634(nucleus);GO:0005886(plasma membrane);GO:0006351(transcription, DNA-templated);GO:0045892(negative regulation of transcription, DNA-templated)	NA	DUF623 domain containing protein, expressed	3.70588	9.69491	7.82841	6.50715	9.56349	6.41224	-	-	-	-	-	-	1.38741	0.0424831	-	-	-	-	-	-
LOC_Os01g44220	LOC_Os01g44220.1;LOC_Os01g44220.2;LOC_Os01g44220.3;LOC_Os01g44220.7;LOC_Os01g44220.6;LOC_Os01g44220.4;LOC_Os01g44220.5	GO:0005524(ATP binding);GO:0005978(glycogen biosynthetic process);GO:0008878(glucose-1-phosphate adenylyltransferase activity);GO:0009507(chloroplast);GO:0019252(starch biosynthetic process);GO:0019252(starch biosynthetic process)	00500(Starch and sucrose metabolism);00520(Amino sugar and nucleotide sugar metabolism);00520(Amino sugar and nucleotide sugar metabolism)	glucose-1-phosphate adenylyltransferase large subunit, chloroplast precursor, putative, expressed	7.16569	4.36559	5.73453	19.6972	19.0653	13.3457	1.45881	0.0277844	2.1267	0.0022345	-	-	-	-	-	-	-	-	-	-
LOC_Os01g45020	LOC_Os01g45020.2;LOC_Os01g45020.1	GO:0004842(ubiquitin-protein transferase activity);GO:0019005(SCF ubiquitin ligase complex);GO:0031146(SCF-dependent proteasomal ubiquitin-dependent protein catabolic process);GO:0031146(SCF-dependent proteasomal ubiquitin-dependent protein catabolic process)	00561(Glycerolipid metabolism);00564(Glycerophospholipid metabolism);00564(Glycerophospholipid metabolism)	F-box protein interaction domain containing protein, expressed	11.7303	8.65337	8.67538	2.6321	8.88939	9.27669	-2.15596	0.00181098	-	-	-	-	-	-	-	-	1.75587	0.0123386	1.8174	0.00884794
LOC_Os01g45060	LOC_Os01g45060.1	GO:0004650(polygalacturonase activity);GO:0005576(extracellular region);GO:0005975(carbohydrate metabolic process);GO:0016829(lyase activity);GO:0071555(cell wall organization)	00040(Pentose and glucuronate interconversions);00500(Starch and sucrose metabolism)	polygalacturonase, putative, expressed	3.63359	1.40377	2.39075	3.12953	2.06034	2.5339	-	-	-	-	-	-	-1.37209	0.0407627	-	-	-	-	-	-
LOC_Os01g45670	LOC_Os01g45670.1	NA	NA	expressed protein	1.02271	3.40011	3.76071	2.6277	3.73819	4.17502	1.3614	0.0457628	-	-	-	-	1.73319	0.0138809	1.87861	0.00847961	-	-	-	-
LOC_Os01g46870	LOC_Os01g46870.1	GO:0003677(DNA binding);GO:0003700(transcription factor activity, sequence-specific DNA binding);GO:0005515(protein binding);GO:0005634(nucleus);GO:0005737(cytoplasm);GO:0006351(transcription, DNA-templated);GO:0006355(regulation of transcription, DNA-templated);GO:0009736(cytokinin-activated signaling pathway);GO:0009873(ethylene-activated signaling pathway);GO:0042991(transcription factor impor…	04626(Plant-pathogen interaction)	AP2 domain containing protein, expressed	0.63782	2.19383	1.21052	0.831884	2.2373	2.87093	-	-	-	-	-	-	1.78223	0.0124887	-	-	1.4273	0.0490791	1.78707	0.0121141
LOC_Os01g47070	LOC_Os01g47070.1	GO:0004568(chitinase activity);GO:0005576(extracellular region);GO:0006032(chitin catabolic process);GO:0008061(chitin binding)	00520(Amino sugar and nucleotide sugar metabolism)	glycosyl hydrolase, putative, expressed	0.578268	0.97255	8.13064	2.40518	2.8274	13.0639	-	-	1.53963	0.0307753	-	-	-	-	-	-	-	-	2.44137	0.000556554
LOC_Os01g47730	LOC_Os01g47730.1	GO:0003924(GTPase activity);GO:0005525(GTP binding);GO:0005829(cytosol);GO:0005886(plasma membrane);GO:0006886(intracellular protein transport);GO:0006913(nucleocytoplasmic transport);GO:0007264(small GTPase mediated signal transduction)	04144(Endocytosis)	ras-related protein, putative, expressed	2.08824	12.7536	9.02301	5.58939	7.02175	8.94818	1.4204	0.0359236	-	-	-	-	2.61055	0.000232907	2.11132	0.00279732	-	-	-	-
LOC_Os01g47760	LOC_Os01g47760.1	GO:0005515(protein binding);GO:0005634(nucleus);GO:0005737(cytoplasm);GO:0009055(electron carrier activity);GO:0009751(response to salicylic acid);GO:0009863(salicylic acid mediated signaling pathway);GO:0009867(jasmonic acid mediated signaling pathway);GO:0015035(protein disulfide oxidoreductase activity);GO:0045454(cell redox homeostasis);GO:0055114(oxidation-reduction process)	NA	OsGrx_I1 - glutaredoxin subgroup III, expressed	2.06794	9.95524	11.1394	3.52522	9.71362	11.3198	-	-	-	-	-	-	2.26726	0.00133129	2.4294	0.000684034	1.4623	0.0377722	1.68307	0.0155032
LOC_Os01g48500	LOC_Os01g48500.1	GO:0003674(molecular_function);GO:0008150(biological_process);GO:0009507(chloroplast);GO:0009570(chloroplast stroma)	03015(mRNA surveillance pathway)	expressed protein	1.80061	5.11194	2.95293	4.82649	5.4372	5.1254	1.42249	0.0362699	-	-	-	-	1.50538	0.0312891	-	-	-	-	-	-
LOC_Os01g48570	LOC_Os01g48570.1	GO:0004674(protein serine/threonine kinase activity);GO:0005524(ATP binding);GO:0005739(mitochondrion);GO:0005886(plasma membrane);GO:0006468(protein phosphorylation);GO:0007169(transmembrane receptor protein tyrosine kinase signaling pathway);GO:0016021(integral component of membrane);GO:0031966(mitochondrial membrane)	04075(Plant hormone signal transduction)	expressed protein	3.54653	0.913607	1.61193	2.74474	1.42213	1.44618	-	-	-	-	-	-	-1.95676	0.0042068	-	-	-	-	-	-
LOC_Os01g48610	LOC_Os01g48610.1	GO:0005768(endosome);GO:0005794(Golgi apparatus);GO:0005802(trans-Golgi network);GO:0008150(biological_process);GO:0009507(chloroplast);GO:0016021(integral component of membrane)	04120(Ubiquitin mediated proteolysis)	expressed protein	0.450564	1.26184	2.52678	1.03672	1.34026	2.47782	-	-	-	-	-	-	1.48572	0.0343779	2.4875	0.000539079	-	-	-	-
LOC_Os01g48620	LOC_Os01g48620.1	GO:0005768(endosome);GO:0005794(Golgi apparatus);GO:0005802(trans-Golgi network);GO:0008150(biological_process);GO:0009507(chloroplast);GO:0016021(integral component of membrane)	04120(Ubiquitin mediated proteolysis)	expressed protein	1.05741	1.01839	0.899209	1.31721	0.528192	1.10224	-	-	-	-	-	-	-	-	-	-	-1.31835	0.0458916	-	-
LOC_Os01g49230	LOC_Os01g49230.1	GO:0009813(flavonoid biosynthetic process);GO:0043231(intracellular membrane-bounded organelle);GO:0052696(flavonoid glucuronidation);GO:0080043(quercetin 3-O-glucosyltransferase activity);GO:0080044(quercetin 7-O-glucosyltransferase activity)	00940(Phenylpropanoid biosynthesis)	limonoid UDP-glucosyltransferase, putative, expressed	0.97335	0.557738	1.31516	2.63791	1.10415	1.63513	1.43836	0.0357593	-	-	-	-	-	-	-	-	-	-	-	-
LOC_Os01g49440	LOC_Os01g49440.1	NA	NA	expressed protein	1.05437	1.15092	1.66524	2.70203	2.07426	1.36774	1.35766	0.0480864	-	-	-	-	-	-	-	-	-	-	-	-
LOC_Os01g49830	LOC_Os01g49830.1	GO:0003677(DNA binding);GO:0003700(transcription factor activity, sequence-specific DNA binding);GO:0005634(nucleus);GO:0006351(transcription, DNA-templated);GO:0009873(ethylene-activated signaling pathway);GO:0045892(negative regulation of transcription, DNA-templated)	NA	B3 DNA binding domain containing protein, expressed	2.23076	6.51077	5.99838	3.80685	6.85139	4.21584	-	-	-	-	-	-	1.5453	0.0248321	1.42704	0.040574	-	-	-	-
LOC_Os01g50080	LOC_Os01g50080.1	GO:0016021(integral component of membrane);GO:0042626(ATPase activity, coupled to transmembrane movement of substances);GO:0055085(transmembrane transport)	02010(ABC transporters)	MDR-like ABC transporter, putative, expressed	2.18888	0.736352	1.71869	2.28101	1.39771	2.02143	-	-	-	-	-	-	-1.57172	0.0187652	-	-	-	-	-	-
LOC_Os01g50100	LOC_Os01g50100.1	GO:0016021(integral component of membrane);GO:0042626(ATPase activity, coupled to transmembrane movement of substances);GO:0055085(transmembrane transport)	02010(ABC transporters)	ABC transporter, ATP-binding protein, putative, expressed	1.2119	5.54836	4.86146	1.38404	3.7977	6.93318	-	-	-	-	-	-	2.19479	0.00161766	2.00412	0.00416416	1.45624	0.0376073	2.32463	0.000899628
LOC_Os01g50370	LOC_Os01g50370.1	GO:0004702(receptor signaling protein serine/threonine kinase activity);GO:0005737(cytoplasm)	04626(Plant-pathogen interaction)	STE_MEKK_ste11_MAP3K.4 - STE kinases include homologs to sterile 7, sterile 11 and sterile 20 from yeast, expressed	0.199112	2.61891	1.60842	0.865039	2.7036	2.44499	-	-	-	-	-	-	-	-	-	-	1.64405	0.0221919	1.49899	0.0337919
LOC_Os01g50460	LOC_Os01g50460.1	GO:0005887(integral component of plasma membrane);GO:0051119(sugar transmembrane transporter activity)	NA	nodulin MtN3 family protein, putative, expressed	4.26836	0.852496	2.23457	3.67622	1.4245	2.60877	-	-	-	-	-	-	-2.32392	0.000898364	-	-	-1.36776	0.0378207	-	-
LOC_Os01g50940	LOC_Os01g50940.1	GO:0003677(DNA binding);GO:0003700(transcription factor activity, sequence-specific DNA binding);GO:0005634(nucleus);GO:0006351(transcription, DNA-templated);GO:0006355(regulation of transcription, DNA-templated);GO:0046983(protein dimerization activity)	04075(Plant hormone signal transduction)	helix-loop-helix DNA-binding domain containing protein, expressed	1.2855	4.08143	5.12771	2.25113	7.6182	6.40496	-	-	-	-	-	-	1.66675	0.0164533	1.99599	0.00469069	1.7588	0.0121558	1.50854	0.0291107
LOC_Os01g51570	LOC_Os01g51570.1	GO:0004553(hydrolase activity, hydrolyzing O-glycosyl compounds);GO:0030247(polysaccharide binding);GO:0046658(anchored component of plasma membrane)	00500(Starch and sucrose metabolism)	glycosyl hydrolases family 17, putative, expressed	1.1074	2.77661	3.7746	3.9168	5.50952	12.7971	1.82249	0.00817669	-	-	1.76142	0.00959507	-	-	1.76914	0.013137	-	-	1.70807	0.013837
LOC_Os01g51632	LOC_Os01g51632.1	GO:0046740(transport of virus in host, cell to cell)	03440(Homologous recombination)	myosin XI, putative, expressed	12.5572	5.62442	13.8319	9.14966	5.24108	4.18816	-	-	-	-	-1.72361	0.0104864	-	-	-	-	-	-	-	-
LOC_Os01g51634	LOC_Os01g51634.1	GO:0003774(motor activity);GO:0003779(actin binding);GO:0005515(protein binding);GO:0005516(calmodulin binding);GO:0005524(ATP binding);GO:0009506(plasmodesma);GO:0009791(post-embryonic development);GO:0010090(trichome morphogenesis);GO:0010091(trichome branching);GO:0010154(fruit development);GO:0016049(cell growth);GO:0016459(myosin complex);GO:0030048(actin filament-based movement);GO:0030133(…	03440(Homologous recombination)	myosin-2 heavy chain, non muscle, putative, expressed	6.24592	3.02696	6.1185	4.14974	2.44507	1.59948	-	-	-	-	-1.93557	0.00470756	-	-	-	-	-	-	-1.37541	0.0368742
LOC_Os01g51870	LOC_Os01g51870.1	GO:0005768(endosome);GO:0005774(vacuolar membrane);GO:0005802(trans-Golgi network);GO:0008757(S-adenosylmethionine-dependent methyltransferase activity);GO:0032259(methylation)	NA	methyltransferase, putative, expressed	2.1155	9.34143	10.7123	3.83183	14.1449	9.60136	-	-	-	-	-	-	2.14264	0.00215151	2.34019	0.000955683	1.88417	0.00730844	-	-
LOC_Os01g52240	LOC_Os01g52240.1	GO:0009416(response to light stimulus);GO:0009535(chloroplast thylakoid membrane);GO:0009768(photosynthesis, light harvesting in photosystem I);GO:0009941(chloroplast envelope);GO:0010287(plastoglobule);GO:0016168(chlorophyll binding);GO:0031409(pigment binding)	00196(Photosynthesis - antenna proteins)	chlorophyll A-B binding protein, putative, expressed	1.20547	0.0001	7.66483	0.0001	13.4421	2.90846	-	-	-	-	-1.398	0.0381544	-	-	2.66865	0.000244807	-	-	-	-
LOC_Os01g52250	LOC_Os01g52250.1;LOC_Os01g52250.2;LOC_Os01g52250.4;LOC_Os01g52250.5;LOC_Os01g52250.6;LOC_Os01g52250.3	GO:0004373(glycogen (starch) synthase activity);GO:0005515(protein binding);GO:0005982(starch metabolic process);GO:0009011(starch synthase activity);GO:0009501(amyloplast);GO:0009507(chloroplast);GO:0016757(transferase activity, transferring glycosyl groups);GO:0019252(starch biosynthetic process);GO:0033201(alpha-1,4-glucan synthase activity);GO:0033201(alpha-1,4-glucan synthase activity)	00500(Starch and sucrose metabolism);00500(Starch and sucrose metabolism)	starch synthase, putative, expressed	8.66725	14.1535	12.7277	15.5631	4.80817	12.3783	-	-	-1.5576	0.0170898	-	-	-	-	-	-	-1.69457	0.00927568	-	-
LOC_Os01g52260	LOC_Os01g52260.1	GO:0005737(cytoplasm);GO:0005829(cytosol);GO:0006535(cysteine biosynthetic process from serine);GO:0009001(serine O-acetyltransferase activity)	01200(Carbon metabolism);01230(Biosynthesis of amino acids);00920(Sulfur metabolism);00270(Cysteine and methionine metabolism)	serine acetyltransferase protein, putative, expressed	1.10248	6.49624	3.20015	3.10954	6.8494	4.17218	1.49595	0.0294094	-	-	-	-	2.55885	0.000341998	1.53739	0.0302045	-	-	-	-
LOC_Os01g52890	LOC_Os01g52890.1	NA	NA	expressed protein	1.98164	3.92137	5.70187	4.84321	7.75475	5.74302	-	-	-	-	-	-	-	-	1.52474	0.0315853	-	-	-	-
LOC_Os01g53330	LOC_Os01g53330.1	GO:0009813(flavonoid biosynthetic process);GO:0043231(intracellular membrane-bounded organelle);GO:0052696(flavonoid glucuronidation);GO:0080043(quercetin 3-O-glucosyltransferase activity);GO:0080044(quercetin 7-O-glucosyltransferase activity)	00942(Anthocyanin biosynthesis)	anthocyanidin 5,3-O-glucosyltransferase, putative, expressed	0.953238	2.68928	1.90352	1.52062	1.73541	2.08367	-	-	-	-	-	-	1.49631	0.0332868	-	-	-	-	-	-
LOC_Os01g53460	LOC_Os01g53460.1	GO:0009813(flavonoid biosynthetic process);GO:0043231(intracellular membrane-bounded organelle);GO:0052696(flavonoid glucuronidation);GO:0080043(quercetin 3-O-glucosyltransferase activity);GO:0080044(quercetin 7-O-glucosyltransferase activity)	00942(Anthocyanin biosynthesis)	anthocyanidin 5,3-O-glucosyltransferase, putative, expressed	0.602617	1.7804	1.55292	1.03281	1.73829	1.14397	-	-	-	-	-	-	1.56289	0.0285427	-	-	-	-	-	-
LOC_Os01g53500	LOC_Os01g53500.1	GO:0043161(proteasome-mediated ubiquitin-dependent protein catabolic process);GO:0061630(ubiquitin protein ligase activity)	00563(Glycosylphosphatidylinositol(GPI)-anchor biosynthesis)	RING-H2 finger protein ATL2M, putative, expressed	2.57046	4.49641	6.43205	7.01524	10.1687	4.98149	1.44846	0.0351543	-	-	-	-	-	-	-	-	-	-	-	-
LOC_Os01g53720	LOC_Os01g53720.1;LOC_Os01g53720.2	GO:0005737(cytoplasm);GO:0016791(phosphatase activity);GO:0044283(small molecule biosynthetic process);GO:0044283(small molecule biosynthetic process)	NA	expressed protein	8.48664	25.6055	14.9251	9.98719	20.3074	16.2012	-	-	-	-	-	-	1.59319	0.0193152	-	-	-	-	-	-
LOC_Os01g53730	LOC_Os01g53730.1	GO:0003674(molecular_function);GO:0005634(nucleus);GO:0006979(response to oxidative stress);GO:0016607(nuclear speck);GO:0046686(response to cadmium ion)	NA	expressed protein	8.2262	41.1454	26.0587	9.02704	33.4691	27.3136	-	-	-	-	-	-	2.32243	0.000830794	1.66347	0.0161526	1.89051	0.0067337	1.5973	0.0200543
LOC_Os01g53910	LOC_Os01g53910.1	GO:0003824(catalytic activity);GO:0004616(phosphogluconate dehydrogenase (decarboxylating) activity);GO:0005739(mitochondrion);GO:0005829(cytosol);GO:0006574(valine catabolic process);GO:0008442(3-hydroxyisobutyrate dehydrogenase activity);GO:0051287(NAD binding);GO:0055114(oxidation-reduction process)	00280(Valine, leucine and isoleucine degradation)	dehydrogenase, putative, expressed	1.01533	2.53141	4.40684	4.84495	7.66293	4.50423	2.25454	0.0012222	1.59795	0.0214699	-	-	-	-	2.1178	0.0029615	-	-	-	-
LOC_Os01g53920	LOC_Os01g53920.2;LOC_Os01g53920.1	GO:0005886(plasma membrane);GO:0006952(defense response);GO:0007165(signal transduction);GO:0010200(response to chitin);GO:0016021(integral component of membrane);GO:0016301(kinase activity);GO:0050832(defense response to fungus);GO:0050832(defense response to fungus)	04626(Plant-pathogen interaction);04626(Plant-pathogen interaction)	receptor-like protein kinase 5 precursor, putative, expressed	0.280362	1.49545	1.82051	0.331368	0.910846	2.26028	-	-	-	-	-	-	2.41522	0.000731671	2.69898	0.000214575	1.45877	0.0424583	2.77	0.00012787
LOC_Os01g54210	LOC_Os01g54210.1	GO:0000977(RNA polymerase II regulatory region sequence-specific DNA binding);GO:0001085(RNA polymerase II transcription factor binding);GO:0001228(transcriptional activator activity, RNA polymerase II transcription regulatory region sequence-specific binding);GO:0003682(chromatin binding);GO:0005634(nucleus);GO:0005667(transcription factor complex);GO:0030154(cell differentiation)	NA	GATA zinc finger domain containing protein, expressed	4.77586	12.5027	8.98463	7.48397	12.424	7.81802	-	-	-	-	-	-	1.38841	0.0416975	-	-	-	-	-	-
LOC_Os01g54340	LOC_Os01g54340.1;LOC_Os01g54340.3	GO:0005634(nucleus);GO:0009507(chloroplast);GO:0009507(chloroplast)	NA	plant-specific domain TIGR01615 family protein, expressed	8.27545	24.3628	18.909	9.75805	27.1659	13.571	-	-	-	-	-	-	1.55777	0.0226356	-	-	1.47713	0.0340821	-	-
LOC_Os01g54470	LOC_Os01g54470.1	GO:0016298(lipase activity)	00561(Glycerolipid metabolism)	GDSL-like lipase/acylhydrolase, putative, expressed	1.73595	6.20436	5.04234	2.68862	7.27539	8.26267	-	-	-	-	-	-	1.83756	0.00809919	1.53837	0.0281939	1.43616	0.0405696	1.61974	0.0192383
LOC_Os01g54600	LOC_Os01g54600.1	GO:0003700(transcription factor activity, sequence-specific DNA binding);GO:0005634(nucleus);GO:0006351(transcription, DNA-templated);GO:0006355(regulation of transcription, DNA-templated);GO:0009555(pollen development);GO:0009793(embryo development ending in seed dormancy);GO:0043565(sequence-specific DNA binding)	04626(Plant-pathogen interaction)	WRKY13, expressed	8.81337	21.8019	28.9361	18.127	23.9334	26.217	-	-	-	-	-	-	-	-	1.7151	0.0130993	-	-	-	-
LOC_Os01g54670	LOC_Os01g54670.1;LOC_Os01g54670.2	GO:0003674(molecular_function);GO:0005737(cytoplasm);GO:0008150(biological_process);GO:0008150(biological_process)	NA	coiled-coil domain-containing protein 25, putative, expressed	7.32068	15.2866	19.779	7.79213	15.5015	20.4877	-	-	-	-	-	-	-	-	1.43392	0.0379941	-	-	1.39467	0.0426176
LOC_Os01g54700	LOC_Os01g54700.1	GO:0004674(protein serine/threonine kinase activity);GO:0005887(integral component of plasma membrane)	04626(Plant-pathogen interaction)	retrotransposon protein, putative, unclassified, expressed	0.56356	1.10208	1.5499	0.977741	1.73957	2.32139	-	-	-	-	-	-	-	-	1.45953	0.0414165	-	-	-	-
LOC_Os01g55690	LOC_Os01g55690.1	GO:0000326(protein storage vacuole);GO:0005634(nucleus);GO:0009737(response to abscisic acid);GO:0010431(seed maturation);GO:0045735(nutrient reservoir activity);GO:0071215(cellular response to abscisic acid stimulus)	NA	glutelin, putative, expressed	1.61176	0.495552	2.72745	1.09686	0.818619	8.45957	-	-	-	-	1.63303	0.0160217	-	-	-	-	-	-	2.94721	4.58661e-05
LOC_Os01g55820	LOC_Os01g55820.1	GO:0004553(hydrolase activity, hydrolyzing O-glycosyl compounds);GO:0030247(polysaccharide binding);GO:0046658(anchored component of plasma membrane)	00500(Starch and sucrose metabolism)	X8 domain containing protein, expressed	0.372189	1.71364	3.82476	0.978992	3.10285	3.59919	-	-	-	-	-	-	-	-	-	-	1.66423	0.020303	1.8783	0.00853222
LOC_Os01g56680	LOC_Os01g56680.2;LOC_Os01g56680.1	NA	00195(Photosynthesis);00195(Photosynthesis)	photosystem II reaction center W protein, chloroplast precursor, putative, expressed	37.3138	74.7043	86.5724	129.143	164.392	100.518	1.79119	0.00743471	-	-	-	-	-	-	-	-	-	-	-	-
LOC_Os01g56810	LOC_Os01g56810.1;LOC_Os01g56810.2	GO:0019139(cytokinin dehydrogenase activity);GO:0019139(cytokinin dehydrogenase activity)	00908(Zeatin biosynthesis);00908(Zeatin biosynthesis)	cytokinin dehydrogenase precursor, putative, expressed	1.76178	5.09721	5.45515	4.95657	7.74784	9.22817	1.4923	0.0270244	-	-	-	-	1.53267	0.0268775	1.63058	0.0202498	-	-	-	-
LOC_Os01g57004	LOC_Os01g57004.1	NA	NA	adhesive/proline-rich protein, putative, expressed	6.09299	11.5123	15.8827	11.0889	13.5367	15.4755	-	-	-	-	-	-	-	-	1.38223	0.0482253	-	-	-	-
LOC_Os01g57730	LOC_Os01g57730.1	GO:0004601(peroxidase activity);GO:0009505(plant-type cell wall);GO:0009664(plant-type cell wall organization)	00940(Phenylpropanoid biosynthesis)	peroxidase precursor, putative, expressed	0.911797	3.27779	2.93537	1.30129	1.59119	3.00853	-	-	-	-	-	-	1.84594	0.00882802	1.68676	0.0172484	-	-	-	-
LOC_Os01g57854	LOC_Os01g57854.1	GO:0030599(pectinesterase activity);GO:0046910(pectinesterase inhibitor activity);GO:0071944(cell periphery)	00040(Pentose and glucuronate interconversions);00500(Starch and sucrose metabolism)	pectinesterase, putative, expressed	1.48216	3.96545	3.73352	4.62609	5.99912	5.4882	1.64209	0.0158122	-	-	-	-	1.41978	0.0401337	-	-	-	-	-	-
LOC_Os01g58640	LOC_Os01g58640.1	GO:0003993(acid phosphatase activity);GO:0004722(protein serine/threonine phosphatase activity);GO:0005576(extracellular region);GO:0016311(dephosphorylation);GO:0046872(metal ion binding)	03010(Ribosome)	nucleotide pyrophosphatase/phosphodiesterase, putative, expressed	3.36299	1.03633	2.48568	2.44671	1.48131	1.76219	-	-	-	-	-	-	-1.69826	0.0115471	-	-	-	-	-	-
LOC_Os01g58890	LOC_Os01g58890.1;LOC_Os01g58890.2;LOC_Os01g58890.3;LOC_Os01g58890.4	GO:0042802(identical protein binding);GO:0042802(identical protein binding)	NA	cysteine proteinase inhibitor precursor protein, putative, expressed	18.2525	38.0796	60.9331	28.3765	34.1962	53.5316	-	-	-	-	-	-	-	-	1.73913	0.0117766	-	-	-	-
LOC_Os01g60020	LOC_Os01g60020.1	GO:0003677(DNA binding);GO:0003700(transcription factor activity, sequence-specific DNA binding);GO:0005634(nucleus);GO:0006351(transcription, DNA-templated);GO:0006355(regulation of transcription, DNA-templated);GO:0007275(multicellular organism development);GO:0009611(response to wounding);GO:0009788(negative regulation of abscisic acid-activated signaling pathway)	00561(Glycerolipid metabolism)	NAC domain transcription factor, putative, expressed	3.06531	9.41651	11.3866	5.52617	13.2867	12.2624	-	-	-	-	-	-	1.61916	0.0185354	1.89324	0.00674228	-	-	-	-
LOC_Os01g60420	LOC_Os01g60420.1	NA	NA	expressed protein	0.426486	2.27964	1.26341	0.991418	0.895952	1.44761	-	-	-1.34731	0.0428747	-	-	-	-	-	-	-	-	-	-
LOC_Os01g60640	LOC_Os01g60640.1	GO:0003677(DNA binding);GO:0003700(transcription factor activity, sequence-specific DNA binding);GO:0005634(nucleus);GO:0006351(transcription, DNA-templated);GO:0006355(regulation of transcription, DNA-templated);GO:0008270(zinc ion binding);GO:0043565(sequence-specific DNA binding)	04626(Plant-pathogen interaction)	WRKY21, expressed	1.35565	6.6338	5.7177	2.07914	3.84601	6.39717	-	-	-	-	-	-	2.29085	0.00111441	2.07645	0.00331931	-	-	1.62145	0.0194296
LOC_Os01g60850	LOC_Os01g60850.1	GO:0003674(molecular_function);GO:0005777(peroxisome);GO:0005856(cytoskeleton);GO:0008150(biological_process)	NA	expressed protein	1.14782	0.830028	0.483479	1.04343	0.476318	0.302447	-	-	-	-	-	-	-	-	-	-	-	-	-1.78657	0.00945084
LOC_Os01g60930	LOC_Os01g60930.1	NA	NA	expressed protein	1.18734	1.78754	2.92301	1.08431	1.78531	3.68682	-	-	-	-	-	-	-	-	-	-	-	-	1.76559	0.0121984
LOC_Os01g61044	LOC_Os01g61044.1;LOC_Os01g61044.2	GO:0003333(amino acid transmembrane transport);GO:0015171(amino acid transmembrane transporter activity);GO:0015171(amino acid transmembrane transporter activity)	NA	transmembrane amino acid transporter protein, putative, expressed	0.895489	2.67203	1.58118	1.68204	2.62882	1.881	-	-	-	-	-	-	1.57719	0.023968	-	-	-	-	-	-
LOC_Os01g61080	LOC_Os01g61080.1	GO:0003700(transcription factor activity, sequence-specific DNA binding);GO:0005515(protein binding);GO:0005634(nucleus);GO:0006351(transcription, DNA-templated);GO:0006355(regulation of transcription, DNA-templated);GO:0006970(response to osmotic stress);GO:0009408(response to heat);GO:0009409(response to cold);GO:0009414(response to water deprivation);GO:0009651(response to salt stress);GO:0010…	04626(Plant-pathogen interaction)	WRKY24, expressed	0.460531	2.52788	1.74874	0.676246	2.61959	2.4636	-	-	-	-	-	-	2.45656	0.000699932	1.92494	0.00792873	1.95372	0.00656398	1.86515	0.00845151
LOC_Os01g61200	LOC_Os01g61200.1	GO:0005576(extracellular region);GO:0016042(lipid catabolic process);GO:0016788(hydrolase activity, acting on ester bonds);GO:0052689(carboxylic ester hydrolase activity)	00561(Glycerolipid metabolism)	GDSL-like lipase/acylhydrolase, putative, expressed	22.8206	9.24985	7.86419	20.2718	10.2505	12.8888	-	-	-	-	-	-	-1.30284	0.0463009	-1.53697	0.0183715	-	-	-	-
LOC_Os01g61680	LOC_Os01g61680.1	GO:0003674(molecular_function);GO:0005634(nucleus);GO:0005886(plasma membrane);GO:0008150(biological_process);GO:0009507(chloroplast)	NA	expressed protein	2.8842	7.19196	8.81634	4.6849	4.2622	8.91045	-	-	-	-	-	-	-	-	1.61201	0.0213926	-	-	-	-
LOC_Os01g61760	LOC_Os01g61760.1;LOC_Os01g61760.2;LOC_Os01g61760.3;LOC_Os01g61760.4	GO:0009507(chloroplast);GO:0009507(chloroplast)	03013(RNA transport);03013(RNA transport)	myosin heavy chain-related, putative, expressed	8.43125	9.67055	9.99449	13.2256	7.39012	4.18022	-	-	-	-	-	-	-	-	-	-	-	-	-1.66169	0.0116127
LOC_Os01g61920	LOC_Os01g61920.1	GO:0000786(nucleosome);GO:0003677(DNA binding);GO:0005634(nucleus);GO:0005774(vacuolar membrane);GO:0005794(Golgi apparatus);GO:0005829(cytosol);GO:0005886(plasma membrane);GO:0009506(plasmodesma);GO:0009507(chloroplast);GO:0046982(protein heterodimerization activity)	NA	Core histone H2A/H2B/H3/H4 domain containing protein, putative, expressed	98.3443	265.509	213.927	278.597	388.266	246.821	1.50227	0.0233745	-	-	-	-	1.43285	0.0347242	-	-	-	-	-	-
LOC_Os01g62060	LOC_Os01g62060.1;LOC_Os01g62060.2;LOC_Os01g62060.3	GO:0003674(molecular_function);GO:0009507(chloroplast);GO:0032502(developmental process);GO:0005575(cellular_component);GO:0008150(biological_process);GO:0008150(biological_process)	NA	plant-specific domain TIGR01589 family protein, expressed	2.72036	1.39918	3.25226	10.7583	2.47486	3.46399	1.98358	0.0038619	-	-	-	-	-	-	-	-	-2.12003	0.00173131	-1.63494	0.0140459
LOC_Os01g62430	LOC_Os01g62430.2;LOC_Os01g62430.3;LOC_Os01g62430.1	GO:0005509(calcium ion binding);GO:0005544(calcium-dependent phospholipid binding);GO:0005886(plasma membrane);GO:0005886(plasma membrane)	01200(Carbon metabolism);01230(Biosynthesis of amino acids);00010(Glycolysis / Gluconeogenesis);00051(Fructose and mannose metabolism);00562(Inositol phosphate metabolism);00710(Carbon fixation in photosynthetic organisms);00710(Carbon fixation in photosynthetic organisms)	C2 domain containing protein, putative, expressed	1.15436	4.4407	3.61708	1.4509	4.10039	7.24866	-	-	-	-	-	-	1.9437	0.00700395	1.64773	0.0233802	1.49881	0.038021	2.32076	0.00128887
LOC_Os01g62630	LOC_Os01g62630.1	GO:0004190(aspartic-type endopeptidase activity);GO:0006508(proteolysis);GO:0030163(protein catabolic process)	NA	aspartic proteinase nepenthesin precursor, putative, expressed	5.24369	13.0054	14.9159	10.6247	18.6362	15.677	-	-	-	-	-	-	-	-	1.5082	0.0291234	-	-	-	-
LOC_Os01g63190	LOC_Os01g63190.1;LOC_Os01g63190.3	GO:0005507(copper ion binding);GO:0016722(oxidoreductase activity, oxidizing metal ions);GO:0016722(oxidoreductase activity, oxidizing metal ions)	00053(Ascorbate and aldarate metabolism);00053(Ascorbate and aldarate metabolism)	laccase precursor protein, putative, expressed	10.4138	27.4406	17.1948	13.5239	14.8996	17.1715	-	-	-	-	-	-	1.39781	0.0396738	-	-	-	-	-	-
LOC_Os01g63310	LOC_Os01g63310.1	GO:0003674(molecular_function);GO:0005886(plasma membrane);GO:0008150(biological_process);GO:0009507(chloroplast)	NA	DUF740 domain containing protein, expressed	1.14682	4.28951	1.9406	2.04717	4.20682	3.83144	-	-	-	-	-	-	1.90318	0.00647584	-	-	-	-	-	-
LOC_Os01g63480	LOC_Os01g63480.1	GO:0005737(cytoplasm);GO:0016740(transferase activity);GO:0016747(transferase activity, transferring acyl groups other than amino-acyl groups)	00940(Phenylpropanoid biosynthesis);00945(Stilbenoid, diarylheptanoid and gingerol biosynthesis);00941(Flavonoid biosynthesis)	transferase family protein, putative, expressed	0.973996	4.94487	5.67245	1.53949	8.78966	3.60974	-	-	-	-	-	-	2.34395	0.000883149	2.54198	0.000372196	2.51336	0.00041879	-	-
LOC_Os01g63690	LOC_Os01g63690.1	GO:0005515(protein binding);GO:0005737(cytoplasm);GO:0005739(mitochondrion);GO:0006979(response to oxidative stress);GO:0009751(response to salicylic acid);GO:0009816(defense response to bacterium, incompatible interaction)	NA	hs1, putative, expressed	1.75572	10.0375	6.84531	2.79231	5.21818	5.97071	-	-	-	-	-	-	2.51526	0.000347505	1.96305	0.00508883	-	-	-	-
LOC_Os01g63854	LOC_Os01g63854.1	GO:0003333(amino acid transmembrane transport);GO:0015171(amino acid transmembrane transporter activity)	NA	transmembrane amino acid transporter protein, putative, expressed	2.86364	5.30714	7.49925	4.92173	6.10778	12.0845	-	-	-	-	-	-	-	-	1.38889	0.0454616	-	-	-	-
LOC_Os01g63880	LOC_Os01g63880.1	GO:0003674(molecular_function);GO:0005634(nucleus);GO:0008150(biological_process)	NA	expressed protein	29.2385	10.8937	15.8909	18.6177	11.4173	11.2296	-	-	-	-	-	-	-1.42438	0.0297842	-	-	-	-	-	-
LOC_Os01g63930	LOC_Os01g63930.1;LOC_Os01g63930.2	GO:0005506(iron ion binding);GO:0005576(extracellular region);GO:0009611(response to wounding);GO:0016021(integral component of membrane);GO:0018685(alkane 1-monooxygenase activity);GO:0019825(oxygen binding);GO:0020037(heme binding);GO:0043231(intracellular membrane-bounded organelle);GO:0055114(oxidation-reduction process);GO:0055114(oxidation-reduction process)	00073(Cutin, suberine and wax biosynthesis);00073(Cutin, suberine and wax biosynthesis)	cytochrome P450, putative, expressed	0.800048	3.4905	3.91114	1.38199	3.63583	5.85133	-	-	-	-	-	-	2.12527	0.00232321	2.28943	0.00119463	1.39554	0.0469835	2.08202	0.00282981
LOC_Os01g64120	LOC_Os01g64120.1	GO:0009055(electron carrier activity);GO:0009507(chloroplast);GO:0009536(plastid);GO:0022900(electron transport chain);GO:0046872(metal ion binding);GO:0051537(2 iron, 2 sulfur cluster binding)	00195(Photosynthesis)	2Fe-2S iron-sulfur cluster binding domain containing protein, expressed	1.11592	5.39812	2.91239	2.13465	2.37018	3.24717	-	-	-	-	-	-	2.27423	0.00151718	-	-	-	-	-	-
LOC_Os01g64310	LOC_Os01g64310.1;LOC_Os01g64310.2	GO:0003677(DNA binding);GO:0003700(transcription factor activity, sequence-specific DNA binding);GO:0005634(nucleus);GO:0006351(transcription, DNA-templated);GO:0006355(regulation of transcription, DNA-templated);GO:0007275(multicellular organism development);GO:0007275(multicellular organism development)	NA	no apical meristem protein, putative, expressed	0.458747	2.4186	2.59172	0.610193	1.24665	3.89871	-	-	-	-	-	-	-	-	-	-	-	-	2.67566	0.000253307
LOC_Os01g64360	LOC_Os01g64360.1	GO:0003677(DNA binding);GO:0003700(transcription factor activity, sequence-specific DNA binding);GO:0005634(nucleus);GO:0006351(transcription, DNA-templated);GO:0006355(regulation of transcription, DNA-templated)	NA	MYB family transcription factor, putative, expressed	0.137908	2.87057	3.30701	1.12823	1.18784	3.5176	-	-	-	-	-	-	-	-	-	-	-	-	1.64053	0.0212799
LOC_Os01g64410	LOC_Os01g64410.1	GO:0005634(nucleus);GO:0006351(transcription, DNA-templated);GO:0045892(negative regulation of transcription, DNA-templated)	NA	ATOFP18/OFP18, putative, expressed	1.91219	2.01984	2.81497	4.79022	5.61223	3.72629	-	-	1.47434	0.0366667	-	-	-	-	-	-	-	-	-	-
LOC_Os01g64540	LOC_Os01g64540.1	GO:0009813(flavonoid biosynthetic process);GO:0043231(intracellular membrane-bounded organelle);GO:0052696(flavonoid glucuronidation);GO:0080043(quercetin 3-O-glucosyltransferase activity);GO:0080044(quercetin 7-O-glucosyltransferase activity)	00942(Anthocyanin biosynthesis)	anthocyanidin 3-O-glucosyltransferase, putative, expressed	0.784246	1.50635	1.74378	2.64424	2.66094	2.24819	1.75347	0.0116525	-	-	-	-	-	-	-	-	-	-	-	-
LOC_Os01g65130	LOC_Os01g65130.1	NA	NA	peptide transporter, putative, expressed	0.594248	0.198854	0.673509	0.552981	0.234248	0.237872	-	-	-	-	-1.50151	0.030692	-	-	-	-	-	-	-	-
LOC_Os01g65169	LOC_Os01g65169.1	GO:0005215(transporter activity);GO:0005886(plasma membrane);GO:0006857(oligopeptide transport);GO:0015706(nitrate transport);GO:0016020(membrane);GO:0016021(integral component of membrane);GO:0042936(dipeptide transporter activity);GO:0042938(dipeptide transport)	NA	proton-dependent oligopeptide transport, putative, expressed	1.07941	1.3337	2.81217	2.50176	2.56166	2.68801	-	-	-	-	-	-	-	-	1.38144	0.0499428	-	-	-	-
LOC_Os01g65370	LOC_Os01g65370.1	GO:0003677(DNA binding);GO:0003700(transcription factor activity, sequence-specific DNA binding);GO:0005515(protein binding);GO:0005634(nucleus);GO:0006351(transcription, DNA-templated);GO:0009751(response to salicylic acid);GO:0009753(response to jasmonic acid);GO:0010224(response to UV-B);GO:0045892(negative regulation of transcription, DNA-templated);GO:1903086(negative regulation of sinapate …	00190(Oxidative phosphorylation);00860(Porphyrin and chlorophyll metabolism)	MYB family transcription factor, putative, expressed	7.68496	16.249	16.562	19.7996	17.495	15.1261	1.36536	0.0399046	-	-	-	-	-	-	-	-	-	-	-	-
LOC_Os01g65690	LOC_Os01g65690.1;LOC_Os01g65690.2	GO:0005737(cytoplasm);GO:0006725(cellular aromatic compound metabolic process);GO:0008198(ferrous iron binding);GO:0008270(zinc ion binding);GO:0016491(oxidoreductase activity);GO:0016701(oxidoreductase activity, acting on single donors with incorporation of molecular oxygen);GO:0051213(dioxygenase activity);GO:0055114(oxidation-reduction process);GO:0055114(oxidation-reduction process)	00965(Betalain);00965(Betalain)	4,5-DOPA dioxygenase extradiol, putative, expressed	1.31237	1.9329	1.35058	4.97251	3.35712	3.35487	1.9218	0.00532291	-	-	-	-	-	-	-	-	-	-	-	-
LOC_Os01g65700	LOC_Os01g65700.1	GO:0009699(phenylpropanoid biosynthetic process);GO:0042349(guiding stereospecific synthesis activity)	NA	expressed protein	0.450939	0.61395	1.17877	0.720784	1.84474	3.14255	-	-	-	-	1.41465	0.0424955	-	-	-	-	-	-	-	-
LOC_Os01g66010	LOC_Os01g66010.1	GO:0003333(amino acid transmembrane transport);GO:0005886(plasma membrane);GO:0015171(amino acid transmembrane transporter activity)	NA	amino acid transporter, putative, expressed	1.54987	3.481	5.49437	2.65996	3.38127	4.70082	-	-	-	-	-	-	-	-	1.8258	0.00930312	-	-	-	-
LOC_Os01g66760	LOC_Os01g66760.1	GO:0004672(protein kinase activity);GO:0004674(protein serine/threonine kinase activity);GO:0005524(ATP binding);GO:0005576(extracellular region);GO:0005634(nucleus);GO:0005886(plasma membrane);GO:0006468(protein phosphorylation);GO:0007169(transmembrane receptor protein tyrosine kinase signaling pathway);GO:0016021(integral component of membrane);GO:0016301(kinase activity)	04626(Plant-pathogen interaction)	inactive receptor kinase At2g26730 precursor, putative, expressed	1.02301	3.66276	2.96859	1.78616	2.57823	2.99414	-	-	-	-	-	-	1.84012	0.00887553	1.53696	0.031096	-	-	-	-
LOC_Os01g66840	LOC_Os01g66840.1	GO:0005576(extracellular region);GO:0005618(cell wall);GO:0016787(hydrolase activity);GO:0052689(carboxylic ester hydrolase activity);GO:0071555(cell wall organization)	NA	pectinacetylesterase domain containing protein, expressed	0.858361	1.88578	2.56797	0.680403	1.28328	3.19839	-	-	-	-	-	-	-	-	1.58097	0.0287081	-	-	-	-
LOC_Os01g66860	LOC_Os01g66860.3;LOC_Os01g66860.2;LOC_Os01g66860.4	GO:0004674(protein serine/threonine kinase activity);GO:0004712(protein serine/threonine/tyrosine kinase activity);GO:0005524(ATP binding);GO:0005737(cytoplasm);GO:0007229(integrin-mediated signaling pathway);GO:0016301(kinase activity);GO:0046777(protein autophosphorylation);GO:0046777(protein autophosphorylation)	04075(Plant hormone signal transduction);04075(Plant hormone signal transduction)	serine/threonine protein kinase, putative, expressed	3.03346	5.15393	8.62432	3.13159	3.64333	7.61182	-	-	-	-	-	-	-	-	1.50745	0.0296919	-	-	-	-
LOC_Os01g67810	LOC_Os01g67810.1	NA	NA	transposon protein, putative, unclassified, expressed	0.508334	4.64609	1.82196	1.36733	2.45092	3.70789	1.42751	0.0396387	-	-	-	-	3.19217	1.45628e-05	1.84165	0.0106729	-	-	1.43924	0.0392008
LOC_Os01g67950	LOC_Os01g67950.1	GO:0003674(molecular_function);GO:0005739(mitochondrion)	NA	ubiquitin family protein, putative, expressed	11.2003	23.359	33.4153	15.9879	28.7903	29.1021	-	-	-	-	-	-	-	-	1.57698	0.0227023	-	-	-	-
LOC_Os01g68050	LOC_Os01g68050.2;LOC_Os01g68050.1	GO:0003333(amino acid transmembrane transport);GO:0005886(plasma membrane);GO:0015171(amino acid transmembrane transporter activity);GO:0015171(amino acid transmembrane transporter activity)	NA	transmembrane amino acid transporter protein, putative, expressed	4.82428	1.61566	3.29086	4.80725	2.95376	6.4622	-	-	-	-	-	-	-1.57819	0.0182787	-	-	-	-	-	-
LOC_Os01g68140	LOC_Os01g68140.1	GO:0003674(molecular_function);GO:0005634(nucleus);GO:0008150(biological_process);GO:0009506(plasmodesma)	NA	expressed protein	11.5784	8.10379	7.11081	11.2896	5.57421	4.62011	-	-	-	-	-	-	-	-	-	-	-	-	-1.289	0.0476378
LOC_Os01g68500	LOC_Os01g68500.1	GO:0005576(extracellular region);GO:0005773(vacuole);GO:0008150(biological_process)	NA	expressed protein	7.62617	21.9309	16.3805	15.9872	24.416	19.1574	-	-	-	-	-	-	1.52394	0.0258564	-	-	-	-	-	-
LOC_Os01g68650	LOC_Os01g68650.1	GO:0003674(molecular_function);GO:0005739(mitochondrion);GO:0008150(biological_process)	NA	plant-specific domain TIGR01615 family protein, expressed	0.376242	1.97944	1.32973	0.99082	3.62962	1.31602	-	-	-	-	-	-	-	-	-	-	1.87312	0.010114	-	-
LOC_Os01g68740	LOC_Os01g68740.1	NA	NA	keratin, type I cytoskeletal 9, putative, expressed	0.426497	0.442978	1.19127	0.913138	1.08439	2.8925	-	-	-	-	-	-	-	-	-	-	-	-	1.66341	0.0199619
LOC_Os01g69030	LOC_Os01g69030.3;LOC_Os01g69030.1;LOC_Os01g69030.2;LOC_Os01g69030.4	GO:0005634(nucleus);GO:0005794(Golgi apparatus);GO:0005986(sucrose biosynthetic process);GO:0016157(sucrose synthase activity);GO:0016757(transferase activity, transferring glycosyl groups);GO:0046524(sucrose-phosphate synthase activity);GO:0046524(sucrose-phosphate synthase activity)	00500(Starch and sucrose metabolism);00500(Starch and sucrose metabolism)	sucrose-phosphate synthase, putative, expressed	4.75351	3.14547	4.00051	5.36155	2.0218	3.03098	-	-	-	-	-	-	-	-	-	-	-1.40701	0.0289852	-	-
LOC_Os01g69270	LOC_Os01g69270.1	GO:0005634(nucleus);GO:0008150(biological_process);GO:0046872(metal ion binding)	NA	OsFBO2 - F-box and other domain containing protein, expressed	1.48744	5.16999	5.08223	4.52817	5.5551	4.54676	1.60609	0.0184744	-	-	-	-	1.79733	0.0101865	1.77263	0.0122879	-	-	-	-
LOC_Os01g69870	LOC_Os01g69870.1;LOC_Os01g69870.2	GO:0003674(molecular_function);GO:0005739(mitochondrion);GO:0008150(biological_process);GO:0016021(integral component of membrane);GO:0016021(integral component of membrane)	NA	expressed protein	4.48113	12.8653	9.91161	9.13273	14.3304	10.4203	-	-	-	-	-	-	1.52155	0.0261637	-	-	-	-	-	-
LOC_Os01g70110	LOC_Os01g70110.1	GO:0003700(transcription factor activity, sequence-specific DNA binding);GO:0005634(nucleus);GO:0006351(transcription, DNA-templated);GO:0006355(regulation of transcription, DNA-templated);GO:0007275(multicellular organism development);GO:0009753(response to jasmonic acid);GO:0044212(transcription regulatory region DNA binding);GO:0045995(regulation of embryonic development);GO:0048317(seed morph…	00561(Glycerolipid metabolism)	No apical meristem protein, putative, expressed	4.91916	8.67401	9.93693	12.5639	12.8154	12.1248	1.3528	0.0420498	-	-	-	-	-	-	-	-	-	-	-	-
LOC_Os01g70490	LOC_Os01g70490.1	GO:0015079(potassium ion transmembrane transporter activity);GO:0016020(membrane)	NA	potassium transporter, putative, expressed	0.706816	0.198322	0.997959	1.30271	1.33484	3.20355	-	-	-	-	1.68262	0.0137925	-	-	-	-	-	-	-	-
LOC_Os01g70790	LOC_Os01g70790.1	GO:0003674(molecular_function);GO:0005634(nucleus);GO:0008150(biological_process)	NA	SRC2 protein, putative, expressed	2.43714	9.29214	5.16681	4.09161	6.62321	6.12228	-	-	-	-	-	-	1.93082	0.00535059	-	-	-	-	-	-
LOC_Os01g70820	LOC_Os01g70820.1	GO:0005509(calcium ion binding);GO:0009507(chloroplast);GO:0009654(photosystem II oxygen evolving complex);GO:0015979(photosynthesis);GO:0019898(extrinsic component of membrane)	01200(Carbon metabolism);00630(Glyoxylate and dicarboxylate metabolism);04146(Peroxisome)	lumenal PsbP, putative, expressed	3.06526	8.48544	6.17202	2.95971	4.75364	9.69339	-	-	-	-	-	-	1.46898	0.0332765	-	-	-	-	1.71155	0.0147628
LOC_Os01g70970	LOC_Os01g70970.1	GO:0004674(protein serine/threonine kinase activity);GO:0005524(ATP binding);GO:0005886(plasma membrane);GO:0006468(protein phosphorylation);GO:0016021(integral component of membrane);GO:0016301(kinase activity)	04626(Plant-pathogen interaction)	protein kinase, putative, expressed	4.45616	2.975	1.5204	4.71079	2.83417	1.62795	-	-	-	-	-	-	-	-	-1.55135	0.019341	-	-	-1.53291	0.0211366
LOC_Os01g71340	LOC_Os01g71340.1	GO:0004553(hydrolase activity, hydrolyzing O-glycosyl compounds);GO:0030247(polysaccharide binding);GO:0046658(anchored component of plasma membrane)	00500(Starch and sucrose metabolism)	glycosyl hydrolases family 17, putative, expressed	2.69335	16.0763	23.4833	7.45696	24.6355	35.0571	1.46919	0.0287813	-	-	-	-	2.57747	0.000262172	3.12417	1.58565e-05	1.72408	0.0134431	2.23305	0.00134625
LOC_Os01g71350	LOC_Os01g71350.1	GO:0004553(hydrolase activity, hydrolyzing O-glycosyl compounds);GO:0030247(polysaccharide binding);GO:0046658(anchored component of plasma membrane)	00500(Starch and sucrose metabolism)	glycosyl hydrolases family 17, putative, expressed	2.23105	15.8953	7.39254	11.0709	33.223	22.0726	2.31098	0.00082782	-	-	1.57812	0.0192274	2.8328	7.31865e-05	1.72835	0.0138085	1.5854	0.0227624	-	-
LOC_Os01g71670	LOC_Os01g71670.1	GO:0004553(hydrolase activity, hydrolyzing O-glycosyl compounds);GO:0030247(polysaccharide binding);GO:0046658(anchored component of plasma membrane)	00500(Starch and sucrose metabolism)	glycosyl hydrolases family 17, putative, expressed	7.16316	19.632	18.7173	12.2002	16.5797	16.0418	-	-	-	-	-	-	1.45454	0.0329341	1.38571	0.045227	-	-	-	-
LOC_Os01g71860	LOC_Os01g71860.1	GO:0004553(hydrolase activity, hydrolyzing O-glycosyl compounds);GO:0030247(polysaccharide binding);GO:0046658(anchored component of plasma membrane)	00500(Starch and sucrose metabolism)	glycosyl hydrolases family 17, putative, expressed	0.043031	0.987698	0.285927	0.289305	5.9205	0.878036	-	-	2.58358	0.000288024	-	-	-	-	-	-	-	-	-	-
LOC_Os01g72020	LOC_Os01g72020.1;LOC_Os01g72020.2	GO:0005515(protein binding);GO:0005634(nucleus);GO:0005737(cytoplasm);GO:0009864(induced systemic resistance, jasmonic acid mediated signaling pathway);GO:0009944(polarity specification of adaxial/abaxial axis);GO:0009954(proximal/distal pattern formation);GO:0010227(floral organ abscission);GO:0010254(nectary development);GO:0010434(bract formation);GO:0010582(floral meristem determinacy);GO:001…	04075(Plant hormone signal transduction);04075(Plant hormone signal transduction)	BTBA3 - Bric-a-Brac,Tramtrack, Broad Complex BTB domain with Ankyrin repeat region, expressed	3.54783	2.61833	4.06482	3.26312	6.80663	3.60713	-	-	1.3783	0.0468211	-	-	-	-	-	-	-	-	-	-
LOC_Os01g72260	LOC_Os01g72260.1	GO:0004497(monooxygenase activity);GO:0005506(iron ion binding);GO:0009507(chloroplast);GO:0016705(oxidoreductase activity, acting on paired donors, with incorporation or reduction of molecular oxygen);GO:0019825(oxygen binding);GO:0020037(heme binding);GO:0055114(oxidation-reduction process)	00903(Limonene and pinene degradation);00945(Stilbenoid, diarylheptanoid and gingerol biosynthesis)	cytochrome P450, putative, expressed	0.601978	1.48853	2.1651	2.04702	2.63508	2.18563	1.76574	0.0109701	-	-	-	-	-	-	1.84665	0.0101262	-	-	-	-
LOC_Os01g72610	LOC_Os01g72610.1	GO:0005576(extracellular region);GO:0016021(integral component of membrane);GO:0016757(transferase activity, transferring glycosyl groups)	00514(Other types of O-glycan biosynthesis)	glycosyltransferase, putative, expressed	2.42044	2.68	6.93745	4.02639	3.54886	7.09718	-	-	-	-	-	-	-	-	1.51913	0.0289535	-	-	-	-
LOC_Os01g73110	LOC_Os01g73110.1	NA	NA	expressed protein	1.96485	5.23291	1.88967	2.02053	3.3103	3.40209	-	-	-	-	-	-	1.4132	0.0416959	-	-	-	-	-	-
LOC_Os01g73200	LOC_Os01g73200.1	GO:0004601(peroxidase activity);GO:0009505(plant-type cell wall);GO:0009664(plant-type cell wall organization)	00940(Phenylpropanoid biosynthesis)	peroxidase precursor, putative, expressed	0.344078	4.60189	4.39313	0.975246	8.27919	8.23157	-	-	-	-	-	-	-	-	-	-	3.08565	2.72945e-05	3.07733	2.46755e-05
LOC_Os01g73500	LOC_Os01g73500.1;LOC_Os01g73500.2	GO:0003674(molecular_function);GO:0005634(nucleus);GO:0005886(plasma membrane);GO:0008150(biological_process);GO:0008150(biological_process)	NA	expressed protein	1.11376	1.82263	3.92443	1.6313	2.14672	2.5954	-	-	-	-	-	-	-	-	1.81704	0.0117833	-	-	-	-
LOC_Os01g73540	LOC_Os01g73540.1	GO:0003674(molecular_function);GO:0009507(chloroplast);GO:0009535(chloroplast thylakoid membrane);GO:0010190(cytochrome b6f complex assembly);GO:0016021(integral component of membrane)	NA	YGGT family protein, putative, expressed	6.16946	15.187	13.6373	20.2651	20.9516	19.5413	1.71578	0.0109058	-	-	-	-	-	-	-	-	-	-	-	-
LOC_Os01g74040	LOC_Os01g74040.1	GO:0000209(protein polyubiquitination);GO:0042787(protein ubiquitination involved in ubiquitin-dependent protein catabolic process);GO:0043161(proteasome-mediated ubiquitin-dependent protein catabolic process);GO:0061630(ubiquitin protein ligase activity)	NA	zinc finger, RING-type, putative, expressed	2.3753	8.10487	2.41194	4.24217	3.51573	3.23861	-	-	-	-	-	-	1.77068	0.0105448	-	-	-	-	-	-
LOC_Os01g74320	LOC_Os01g74320.1	GO:0004842(ubiquitin-protein transferase activity);GO:0005515(protein binding);GO:0016301(kinase activity);GO:0042742(defense response to bacterium);GO:0051865(protein autoubiquitination)	NA	ubiquitin ligase, putative, expressed	3.48007	1.48214	3.09896	4.70766	1.87189	3.16929	-	-	-	-	-	-	-	-	-	-	-1.33052	0.0392888	-	-
LOC_Os02g01355	LOC_Os02g01355.1	GO:0000060(protein import into nucleus, translocation);GO:0003677(DNA binding);GO:0003700(transcription factor activity, sequence-specific DNA binding);GO:0005515(protein binding);GO:0005634(nucleus);GO:0005737(cytoplasm);GO:0006351(transcription, DNA-templated);GO:0008134(transcription factor binding);GO:0009409(response to cold);GO:0009739(response to gibberellin);GO:0009908(flower development)…	NA	MADS-box transcription factor, putative, expressed	11.234	1.84214	10.6463	9.40708	1.98975	8.65213	-	-	-	-	-	-	-2.60841	0.000199081	-	-	-2.24116	0.00104019	-	-
LOC_Os02g01360	LOC_Os02g01360.1	GO:0005634(nucleus)	NA	OsMADS60 - MADS-box family gene with MIKCc type-box, expressed	66.7611	31.8379	77.4528	60.265	23.765	61.8933	-	-	-	-	-	-	-	-	-	-	-1.34248	0.0353967	-	-
LOC_Os02g01510	LOC_Os02g01510.1	GO:0004457(lactate dehydrogenase activity);GO:0004459(L-lactate dehydrogenase activity);GO:0005737(cytoplasm);GO:0005829(cytosol);GO:0005886(plasma membrane);GO:0005975(carbohydrate metabolic process);GO:0009651(response to salt stress);GO:0009737(response to abscisic acid);GO:0019752(carboxylic acid metabolic process);GO:0055114(oxidation-reduction process)	00010(Glycolysis / Gluconeogenesis);00620(Pyruvate metabolism);00640(Propanoate metabolism);00270(Cysteine and methionine metabolism)	lactate/malate dehydrogenase, putative, expressed	1.55614	5.49038	6.10486	5.05576	9.78994	5.46697	1.69996	0.0124451	-	-	-	-	1.81893	0.00884664	1.97199	0.00506557	-	-	-	-
LOC_Os02g01700	LOC_Os02g01700.1	GO:0043161(proteasome-mediated ubiquitin-dependent protein catabolic process);GO:0061630(ubiquitin protein ligase activity)	NA	RNA recognition motif containing protein, putative, expressed	5.51145	9.51441	14.3972	11.3271	17.8804	14.0533	-	-	-	-	-	-	-	-	1.38529	0.0468229	-	-	-	-
LOC_Os02g01890	LOC_Os02g01890.1	GO:0016020(membrane);GO:0016709(oxidoreductase activity, acting on paired donors, with incorporation or reduction of molecular oxygen, NAD(P)H as one donor, and incorporation of one atom of oxygen);GO:0044550(secondary metabolite biosynthetic process)	00903(Limonene and pinene degradation);00945(Stilbenoid, diarylheptanoid and gingerol biosynthesis)	cytochrome P450, putative, expressed	0.859085	1.32826	1.15902	2.27813	0.988557	1.79366	1.40698	0.0396922	-	-	-	-	-	-	-	-	-	-	-	-
LOC_Os02g02120	LOC_Os02g02120.1	GO:0004674(protein serine/threonine kinase activity);GO:0005886(plasma membrane);GO:0007166(cell surface receptor signaling pathway)	04626(Plant-pathogen interaction)	OsWAK11 - OsWAK receptor-like protein kinase, expressed	1.65798	1.13293	2.54824	2.17111	3.86208	7.80773	-	-	1.76932	0.0111551	1.6154	0.0167816	-	-	-	-	-	-	1.84647	0.00762741
LOC_Os02g02140	LOC_Os02g02140.1	GO:0001944(vasculature development);GO:0004672(protein kinase activity);GO:0004674(protein serine/threonine kinase activity);GO:0005515(protein binding);GO:0005524(ATP binding);GO:0005886(plasma membrane);GO:0006468(protein phosphorylation);GO:0007169(transmembrane receptor protein tyrosine kinase signaling pathway);GO:0010067(procambium histogenesis);GO:0010183(pollen tube guidance);GO:0016021(i…	04075(Plant hormone signal transduction)	receptor protein kinase CLAVATA1 precursor, putative, expressed	0.236729	0.304752	0.847707	0.30243	0.33093	0.313446	-	-	-	-	-1.43535	0.0394926	-	-	-	-	-	-	-	-
LOC_Os02g02930	LOC_Os02g02930.1	GO:0000287(magnesium ion binding);GO:0008152(metabolic process);GO:0009507(chloroplast);GO:0010333(terpene synthase activity);GO:0016114(terpenoid biosynthetic process);GO:0034007(S-linalool synthase activity);GO:0043693(monoterpene biosynthetic process)	00902(Monoterpenoid)	terpene synthase, putative, expressed	0.239987	25.0896	8.96378	0.7007	18.9237	13.2092	-	-	-	-	-	-	-	-	-	-	4.75525	1.07547e-09	4.23661	2.46097e-08
LOC_Os02g03030	LOC_Os02g03030.1	GO:0003677(DNA binding);GO:0005515(protein binding);GO:0005634(nucleus);GO:0006275(regulation of DNA replication);GO:0006355(regulation of transcription, DNA-templated);GO:0008270(zinc ion binding);GO:0009901(anther dehiscence);GO:0046976(histone methyltransferase activity (H3-K27 specific));GO:0051726(regulation of cell cycle);GO:0070734(histone H3-K27 methylation)	NA	ATXR, putative, expressed	1.20391	3.90508	1.77993	2.33002	3.7576	1.80891	-	-	-	-	-	-	1.69763	0.0165577	-	-	-	-	-	-
LOC_Os02g03410	LOC_Os02g03410.1;LOC_Os02g03410.2	GO:0004683(calmodulin-dependent protein kinase activity);GO:0005516(calmodulin binding);GO:0005634(nucleus);GO:0005737(cytoplasm);GO:0005886(plasma membrane);GO:0009738(abscisic acid-activated signaling pathway);GO:0009931(calcium-dependent protein serine/threonine kinase activity);GO:0018105(peptidyl-serine phosphorylation);GO:0035556(intracellular signal transduction);GO:0046777(protein autopho…	04626(Plant-pathogen interaction);04626(Plant-pathogen interaction)	CAMK_CAMK_like.12 - CAMK includes calcium/calmodulin depedent protein kinases, expressed	26.5618	57.9234	83.1951	25.7401	28.6368	65.0847	-	-	-	-	-	-	-	-	1.64714	0.0168827	-	-	-	-
LOC_Os02g03710	LOC_Os02g03710.1	NA	NA	UP-9A, putative, expressed	2.74092	3.73515	2.62235	4.65655	1.77189	2.1159	-	-	-	-	-	-	-	-	-	-	-1.39397	0.0384499	-	-
LOC_Os02g03760	LOC_Os02g03760.1;LOC_Os02g03760.2	GO:0004842(ubiquitin-protein transferase activity);GO:0005634(nucleus);GO:0005737(cytoplasm);GO:0008270(zinc ion binding);GO:0016567(protein ubiquitination);GO:0031347(regulation of defense response);GO:0031347(regulation of defense response)	NA	expressed protein	12.9325	15.0272	14.1557	5.37105	12.5083	15.2011	-	-	-	-	-	-	-	-	-	-	-	-	1.5009	0.0289373
LOC_Os02g03840	LOC_Os02g03840.2	GO:0016337(single organismal cell-cell adhesion);GO:0020036(Maurer's cleft);GO:0033644(host cell membrane);GO:0046789(host cell surface receptor binding)	NA	expressed protein	82.2461	30.0887	75.3124	48.0006	37.7083	21.0208	-	-	-	-	-1.84107	0.0062014	-1.45073	0.0267877	-	-	-	-	-	-
LOC_Os02g04750	LOC_Os02g04750.1;LOC_Os02g04750.2;LOC_Os02g04750.3	GO:0006694(steroid biosynthetic process);GO:0008152(metabolic process);GO:0016871(cycloartenol synthase activity);GO:0016871(cycloartenol synthase activity)	00909(Sesquiterpenoid and triterpenoid biosynthesis);00909(Sesquiterpenoid and triterpenoid biosynthesis)	cycloartenol synthase, putative, expressed	6.93478	2.76064	7.097	5.25982	5.80714	6.44855	-	-	-	-	-	-	-1.32885	0.0437864	-	-	-	-	-	-
LOC_Os02g06380	LOC_Os02g06380.1	GO:0000139(Golgi membrane);GO:0003674(molecular_function);GO:0005794(Golgi apparatus);GO:0009834(plant-type secondary cell wall biogenesis);GO:0016021(integral component of membrane);GO:0045492(xylan biosynthetic process)	NA	plant-specific domain TIGR01627 family protein, expressed	4.48906	1.62709	2.09248	4.811	3.67913	2.64916	-	-	-	-	-	-	-1.46412	0.0289526	-	-	-	-	-	-
LOC_Os02g06640	LOC_Os02g06640.1;LOC_Os02g06640.4;LOC_Os02g06640.3	GO:0005634(nucleus);GO:0005737(cytoplasm);GO:0006464(cellular protein modification process);GO:0007568(aging);GO:0009751(response to salicylic acid);GO:0005622(intracellular);GO:0005773(vacuole);GO:0006511(ubiquitin-dependent protein catabolic process);GO:0010224(response to UV-B);GO:0010224(response to UV-B)	03010(Ribosome);03010(Ribosome)	ubiquitin family protein, putative, expressed	152.372	146.49	571.227	404.651	87.2505	121.393	1.40908	0.0328579	-	-	-2.23438	0.00105256	-	-	1.90646	0.00583126	-2.21344	0.000894654	-1.73699	0.00833042
LOC_Os02g06725	LOC_Os02g06725.1	NA	NA	expressed protein	7.18104	3.39892	7.35581	4.97009	1.73929	1.7556	-	-	-	-	-2.06692	0.00249692	-	-	-	-	-1.51478	0.019927	-1.50131	0.0223307
LOC_Os02g06930	LOC_Os02g06930.1;LOC_Os02g06930.2;LOC_Os02g06930.3;LOC_Os02g06930.4	GO:0004674(protein serine/threonine kinase activity);GO:0005886(plasma membrane);GO:0005886(plasma membrane)	04626(Plant-pathogen interaction);04626(Plant-pathogen interaction)	protein kinase, putative, expressed	3.34294	8.71263	7.00846	3.08317	5.14889	8.33243	-	-	-	-	-	-	1.38199	0.0434429	-	-	-	-	1.43432	0.0378343
LOC_Os02g07890	LOC_Os02g07890.2;LOC_Os02g07890.3	GO:0003735(structural constituent of ribosome);GO:0022625(cytosolic large ribosomal subunit);GO:0022625(cytosolic large ribosomal subunit)	03010(Ribosome);03010(Ribosome)	60S ribosomal protein L27a-3, putative, expressed	62.5861	177.345	140.426	161.547	241.454	205.624	1.36804	0.0382701	-	-	-	-	1.50265	0.0270453	-	-	-	-	-	-
LOC_Os02g08270	LOC_Os02g08270.1	GO:0005829(cytosol);GO:0008233(peptidase activity);GO:0019760(glucosinolate metabolic process)	00230(Purine metabolism)	class I glutamine amidotransferase, putative, expressed	1.70697	10.18	5.03886	4.99868	7.77162	10.5172	1.55011	0.0226583	-	-	-	-	2.57623	0.00028066	1.56166	0.0271571	-	-	-	-
LOC_Os02g08440	LOC_Os02g08440.1;LOC_Os02g08440.3;LOC_Os02g08440.2;LOC_Os02g08440.4	GO:0003700(transcription factor activity, sequence-specific DNA binding);GO:0005634(nucleus);GO:0006952(defense response);GO:0009685(gibberellin metabolic process);GO:0009685(gibberellin metabolic process)	04626(Plant-pathogen interaction);04626(Plant-pathogen interaction)	WRKY71, expressed	3.25915	10.8308	11.1628	8.7141	14.9456	43.1913	1.41886	0.0333168	-	-	1.95204	0.00405776	1.73257	0.0117706	1.77613	0.0106594	-	-	2.30932	0.000918841
LOC_Os02g09480	LOC_Os02g09480.1	GO:0003677(DNA binding);GO:0003700(transcription factor activity, sequence-specific DNA binding);GO:0005634(nucleus);GO:0006351(transcription, DNA-templated);GO:0006355(regulation of transcription, DNA-templated);GO:0009414(response to water deprivation);GO:0009651(response to salt stress);GO:0009723(response to ethylene);GO:0009733(response to auxin);GO:0009737(response to abscisic acid);GO:0009…	00190(Oxidative phosphorylation);00860(Porphyrin and chlorophyll metabolism)	myb-like DNA-binding domain containing protein, putative, expressed	1.45748	0.754422	0.724973	1.70363	0.588341	0.809238	-	-	-	-	-	-	-	-	-	-	-1.53389	0.023061	-	-
LOC_Os02g09590	LOC_Os02g09590.1	GO:0044391(ribosomal subunit)	NA	ribosome, putative, expressed	22.391	52.9341	32.7913	57.8712	73.9929	59.9964	1.36993	0.0383692	-	-	-	-	-	-	-	-	-	-	-	-
LOC_Os02g09610	LOC_Os02g09610.1	GO:0005576(extracellular region);GO:0016042(lipid catabolic process);GO:0016788(hydrolase activity, acting on ester bonds);GO:0052689(carboxylic ester hydrolase activity)	00561(Glycerolipid metabolism)	GDSL-like lipase/acylhydrolase, putative, expressed	1.41399	0.88887	1.35648	2.74497	2.9384	1.90422	-	-	1.72499	0.0157305	-	-	-	-	-	-	-	-	-	-
LOC_Os02g09830	LOC_Os02g09830.1	GO:0003677(DNA binding);GO:0003700(transcription factor activity, sequence-specific DNA binding);GO:0005634(nucleus);GO:0006355(regulation of transcription, DNA-templated);GO:0042803(protein homodimerization activity);GO:0043565(sequence-specific DNA binding);GO:0046982(protein heterodimerization activity)	NA	bZIP transcription factor domain containing protein, expressed	1.94562	1.79854	7.42896	0.631804	3.04347	4.97649	-	-	-	-	-	-	-	-	1.93293	0.00639377	-	-	-	-
LOC_Os02g09940	LOC_Os02g09940.1	GO:0004601(peroxidase activity);GO:0009505(plant-type cell wall);GO:0009507(chloroplast);GO:0009536(plastid);GO:0009570(chloroplast stroma);GO:0009579(thylakoid);GO:0009941(chloroplast envelope);GO:0016209(antioxidant activity);GO:0042742(defense response to bacterium);GO:0051920(peroxiredoxin activity);GO:0055114(oxidation-reduction process)	04146(Peroxisome)	peroxiredoxin, putative, expressed	15.3246	28.9126	23.5053	48.3654	58.6557	36.996	1.65813	0.0130125	-	-	-	-	-	-	-	-	-	-	-	-
LOC_Os02g10120	LOC_Os02g10120.1	GO:0016165(linoleate 13S-lipoxygenase activity)	00591(Linoleic acid metabolism);00592(alpha-Linolenic acid metabolism)	lipoxygenase, putative, expressed	2.43375	1.91581	3.55417	2.67754	0.945465	1.61514	-	-	-	-	-	-	-	-	-	-	-1.50181	0.0217008	-	-
LOC_Os02g10390	LOC_Os02g10390.1;LOC_Os02g10390.2;LOC_Os02g10390.3	GO:0009416(response to light stimulus);GO:0009535(chloroplast thylakoid membrane);GO:0009768(photosynthesis, light harvesting in photosystem I);GO:0009941(chloroplast envelope);GO:0010287(plastoglobule);GO:0016168(chlorophyll binding);GO:0031409(pigment binding);GO:0031409(pigment binding)	00196(Photosynthesis - antenna proteins);00196(Photosynthesis - antenna proteins)	chlorophyll A-B binding protein, putative, expressed	231.044	210.496	244.734	347.072	217.925	130.807	-	-	-	-	-	-	-	-	-	-	-	-	-1.4078	0.0300603
LOC_Os02g10730	LOC_Os02g10730.1	NA	NA	expressed protein	1.07953	1.80471	4.37435	2.54268	2.37437	3.17363	-	-	-	-	-	-	-	-	2.01867	0.00519404	-	-	-	-
LOC_Os02g10850	LOC_Os02g10850.1	GO:0004842(ubiquitin-protein transferase activity);GO:0031463(Cul3-RING ubiquitin ligase complex)	NA	OsFBK3 - F-box domain and kelch repeat containing protein, expressed	1.74794	0.815398	1.43425	2.18188	2.27594	1.38298	-	-	1.48088	0.0374619	-	-	-	-	-	-	-	-	-	-
LOC_Os02g10920	LOC_Os02g10920.1;LOC_Os02g10920.2;LOC_Os02g10920.3;LOC_Os02g10920.4;LOC_Os02g10920.5;LOC_Os02g10920.6	GO:0008270(zinc ion binding);GO:0016301(kinase activity);GO:0016310(phosphorylation);GO:0016310(phosphorylation)	00760(Nicotinate and nicotinamide metabolism);04146(Peroxisome);04146(Peroxisome)	zinc finger family protein, putative, expressed	7.13077	19.9707	11.6336	15.2929	29.5368	21.7313	-	-	-	-	-	-	1.48575	0.0296467	-	-	-	-	-	-
LOC_Os02g11040	LOC_Os02g11040.1;LOC_Os02g11040.2	GO:0003674(molecular_function);GO:0005576(extracellular region);GO:0008150(biological_process);GO:0009505(plant-type cell wall);GO:0009505(plant-type cell wall)	NA	expressed protein	1.79356	3.3401	4.58985	3.78404	9.6931	4.2922	-	-	1.53707	0.0265044	-	-	-	-	-	-	-	-	-	-
LOC_Os02g11070	LOC_Os02g11070.1;LOC_Os02g11070.2	GO:0005634(nucleus);GO:0006633(fatty acid biosynthetic process);GO:0009409(response to cold);GO:0009416(response to light stimulus);GO:0016021(integral component of membrane);GO:0016747(transferase activity, transferring acyl groups other than amino-acyl groups);GO:0016747(transferase activity, transferring acyl groups other than amino-acyl groups)	00062(Fatty acid elongation);00062(Fatty acid elongation)	3-ketoacyl-CoA synthase, putative, expressed	0.714203	12.0972	9.41587	1.4767	12.4023	19.9448	-	-	-	-	-	-	4.0822	6.79582e-08	3.72069	6.57216e-07	3.07016	2.29393e-05	3.75556	3.91668e-07
LOC_Os02g13660	LOC_Os02g13660.1	GO:0005576(extracellular region);GO:0005634(nucleus)	NA	meiosis 5, putative, expressed	258.562	339.8	105.449	290.311	335.451	311.806	-	-	-	-	1.5641	0.0196661	-	-	-1.29396	0.0437709	-	-	-	-
LOC_Os02g14170	LOC_Os02g14170.1;LOC_Os02g14170.2	GO:0004601(peroxidase activity);GO:0005515(protein binding);GO:0005576(extracellular region);GO:0005618(cell wall);GO:0005794(Golgi apparatus);GO:0005829(cytosol);GO:0006979(response to oxidative stress);GO:0009809(lignin biosynthetic process);GO:0010089(xylem development);GO:0020037(heme binding);GO:0042744(hydrogen peroxide catabolic process);GO:0046872(metal ion binding);GO:0048046(apoplast);G…	00940(Phenylpropanoid biosynthesis);00940(Phenylpropanoid biosynthesis)	peroxidase precursor, putative, expressed	4.23848	5.85361	6.75063	1.74263	10.6107	6.92698	-	-	-	-	-	-	-	-	-	-	2.60619	0.000281297	1.99096	0.00447963
LOC_Os02g14480	LOC_Os02g14480.1	GO:0004672(protein kinase activity);GO:0004674(protein serine/threonine kinase activity);GO:0005524(ATP binding);GO:0005886(plasma membrane);GO:0006468(protein phosphorylation);GO:0007169(transmembrane receptor protein tyrosine kinase signaling pathway);GO:0009793(embryo development ending in seed dormancy);GO:0016021(integral component of membrane)	04075(Plant hormone signal transduction)	receptor-like kinase, putative, expressed	2.30929	5.18913	6.86107	3.08093	4.36039	5.91189	-	-	-	-	-	-	-	-	1.57099	0.023572	-	-	-	-
LOC_Os02g14680	LOC_Os02g14680.1	GO:0009813(flavonoid biosynthetic process);GO:0043231(intracellular membrane-bounded organelle);GO:0052696(flavonoid glucuronidation);GO:0080043(quercetin 3-O-glucosyltransferase activity);GO:0080044(quercetin 7-O-glucosyltransferase activity)	03013(RNA transport)	UDP-glucoronosyl and UDP-glucosyl transferase domain containing protein, expressed	0.639811	0.771765	0.901326	1.66497	1.59349	1.05105	1.37978	0.0461432	-	-	-	-	-	-	-	-	-	-	-	-
LOC_Os02g14780	LOC_Os02g14780.1;LOC_Os02g14780.2	GO:0000381(regulation of alternative mRNA splicing, via spliceosome);GO:0000389(mRNA 3'-splice site recognition);GO:0003723(RNA binding);GO:0005686(U2 snRNP);GO:0071004(U2-type prespliceosome);GO:0071013(catalytic step 2 spliceosome);GO:0071013(catalytic step 2 spliceosome)	03040(Spliceosome);03040(Spliceosome)	splicing factor 3 subunit 1, putative, expressed	8.32034	29.0813	26.0689	22.9172	27.3255	25.6915	1.46171	0.0274272	-	-	-	-	1.80538	0.00830237	1.64762	0.0169751	-	-	-	-
LOC_Os02g14890	LOC_Os02g14890.1	NA	NA	expressed protein	2.12452	3.71034	4.3401	5.65782	5.2086	4.21907	1.41311	0.0386545	-	-	-	-	-	-	-	-	-	-	-	-
LOC_Os02g16500	LOC_Os02g16500.1	GO:0005886(plasma membrane);GO:0031225(anchored component of membrane)	NA	expressed protein	33.7609	65.4632	68.9425	90.0363	153.204	83.7151	1.41515	0.0332979	-	-	-	-	-	-	-	-	-	-	-	-
LOC_Os02g18070	LOC_Os02g18070.1	GO:0005515(protein binding);GO:0005524(ATP binding);GO:0005576(extracellular region);GO:0006952(defense response);GO:0043531(ADP binding)	03040(Spliceosome)	NB-ARC domain containing protein, expressed	0.334801	1.88283	1.29668	0.303874	1.30215	2.39001	-	-	-	-	-	-	2.49153	0.000538638	1.95345	0.00695989	-	-	-	-
LOC_Os02g18784	LOC_Os02g18784.1	NA	NA	expressed protein	2.17179	4.42363	4.45393	6.07787	8.40897	4.52329	1.48468	0.0293347	-	-	-	-	-	-	-	-	-	-	-	-
LOC_Os02g20540	LOC_Os02g20540.1;LOC_Os02g20540.2	GO:0005886(plasma membrane);GO:0031225(anchored component of membrane);GO:0031225(anchored component of membrane)	NA	fasciclin domain containing protein, expressed	19.2074	21.7601	30.2272	44.9318	56.8971	28.972	-	-	1.38667	0.0437861	-	-	-	-	-	-	-	-	-	-
LOC_Os02g20560	LOC_Os02g20560.1	GO:0005886(plasma membrane);GO:0031225(anchored component of membrane);GO:0046658(anchored component of plasma membrane)	NA	fasciclin domain containing protein, expressed	25.222	13.596	29.7585	46.1486	35.5773	38.0228	-	-	1.38778	0.0435788	-	-	-	-	-	-	-	-	-	-
LOC_Os02g20970	LOC_Os02g20970.1	GO:0005576(extracellular region);GO:0009507(chloroplast);GO:0016021(integral component of membrane)	01210(2-Oxocarboxylic acid metabolism);01230(Biosynthesis of amino acids);00650(Butanoate metabolism);00660(C5-Branched dibasic acid metabolism);00290(Valine, leucine and isoleucine biosynthesis);00770(Pantothenate and CoA biosynthesis)	C2 domain containing protein, putative, expressed	2.86006	4.74831	7.34679	3.07199	4.70113	8.66081	-	-	-	-	-	-	-	-	-	-	-	-	1.49533	0.0300687
LOC_Os02g21040	LOC_Os02g21040.1	GO:0004190(aspartic-type endopeptidase activity);GO:0006508(proteolysis);GO:0030163(protein catabolic process)	NA	aspartic proteinase nepenthesin precursor, putative, expressed	0.4073	1.96594	1.76552	0.54391	1.21157	2.00276	-	-	-	-	-	-	-	-	-	-	-	-	1.88055	0.00849646
LOC_Os02g22160	LOC_Os02g22160.1	GO:0008375(acetylglucosaminyltransferase activity);GO:0016021(integral component of membrane);GO:0016757(transferase activity, transferring glycosyl groups)	04144(Endocytosis)	DNA binding protein, putative, expressed	1.40268	4.8555	4.11317	1.81701	3.82496	6.54457	-	-	-	-	-	-	1.79143	0.0101299	1.55206	0.0275849	-	-	1.84873	0.00805642
LOC_Os02g22820	LOC_Os02g22820.1	NA	NA	expressed protein	1.7644	5.71879	5.47088	4.27007	5.74528	4.97163	-	-	-	-	-	-	1.69653	0.0161949	1.63259	0.0215489	-	-	-	-
LOC_Os02g25630	LOC_Os02g25630.1	GO:0005794(Golgi apparatus);GO:0008417(fucosyltransferase activity);GO:0009832(plant-type cell wall biogenesis);GO:0009969(xyloglucan biosynthetic process)	NA	expressed protein	1.33856	3.71236	2.71972	4.35995	6.74532	4.43328	1.70363	0.0131374	-	-	-	-	1.47165	0.0361667	-	-	-	-	-	-
LOC_Os02g26700	LOC_Os02g26700.2;LOC_Os02g26700.3;LOC_Os02g26700.4;LOC_Os02g26700.6;LOC_Os02g26700.7;LOC_Os02g26700.1;LOC_Os02g26700.9;LOC_Os02g26700.8	GO:0003674(molecular_function);GO:0005737(cytoplasm);GO:0008150(biological_process);GO:0008150(biological_process)	NA	cation transport regulator-like protein 1, putative, expressed	114.8	348.836	336.02	145.942	120.391	212.806	-	-	-1.53482	0.0183134	-	-	1.60342	0.0183964	1.54942	0.0243823	-	-	-	-
LOC_Os02g27130	LOC_Os02g27130.1	GO:0005622(intracellular);GO:0006623(protein targeting to vacuole);GO:0019898(extrinsic component of membrane);GO:0045053(protein retention in Golgi apparatus)	NA	expressed protein	2.05236	0.887483	2.28646	1.17277	0.472003	0.387392	-	-	-	-	-2.56125	0.000282805	-	-	-	-	-1.31305	0.0445332	-1.59805	0.0174529
LOC_Os02g28170	LOC_Os02g28170.1	GO:0005737(cytoplasm);GO:0009636(response to toxic substance);GO:0016740(transferase activity);GO:0050736(O-malonyltransferase activity)	00944(Flavone and flavonol biosynthesis);00943(Isoflavonoid biosynthesis)	transferase family protein, putative, expressed	0.60875	0.924878	1.30788	1.66741	2.99366	2.65742	1.45369	0.0353505	1.69458	0.0162681	-	-	-	-	-	-	-	-	-	-
LOC_Os02g28340	LOC_Os02g28340.1	GO:0016420(malonyltransferase activity)	00944(Flavone and flavonol biosynthesis);00943(Isoflavonoid biosynthesis)	transferase family protein, putative, expressed	0.588353	0.968638	1.83943	1.00824	1.41678	1.39925	-	-	-	-	-	-	-	-	1.64451	0.0240206	-	-	-	-
LOC_Os02g28470	LOC_Os02g28470.1	GO:0016420(malonyltransferase activity)	00944(Flavone and flavonol biosynthesis);00943(Isoflavonoid biosynthesis)	transferase family protein, putative, expressed	0.861624	1.43134	1.84186	2.40469	2.6484	2.2716	1.48072	0.0310676	-	-	-	-	-	-	-	-	-	-	-	-
LOC_Os02g29400	LOC_Os02g29400.1	GO:0005742(mitochondrial outer membrane translocase complex);GO:0015266(protein channel activity);GO:0030150(protein import into mitochondrial matrix);GO:0031307(integral component of mitochondrial outer membrane);GO:0045040(protein import into mitochondrial outer membrane)	NA	expressed protein	9.28232	23.1861	20.2579	26.9453	43.8665	28.0578	1.53748	0.0215799	-	-	-	-	-	-	-	-	-	-	-	-
LOC_Os02g30240	LOC_Os02g30240.1	GO:0003674(molecular_function);GO:0005575(cellular_component);GO:0008150(biological_process)	NA	expressed protein	4.2569	3.11272	3.38651	9.24934	4.20089	3.14412	-	-	-	-	-	-	-	-	-	-	-	-	-1.55669	0.0187726
LOC_Os02g30780	LOC_Os02g30780.1	GO:0016020(membrane);GO:0016709(oxidoreductase activity, acting on paired donors, with incorporation or reduction of molecular oxygen, NAD(P)H as one donor, and incorporation of one atom of oxygen);GO:0044550(secondary metabolite biosynthetic process)	NA	LGC1, putative, expressed	1.70975	4.72079	2.73746	2.09256	7.11937	3.96439	-	-	-	-	-	-	1.46524	0.0364526	-	-	1.76648	0.0137381	-	-
LOC_Os02g30910	LOC_Os02g30910.1	GO:0005887(integral component of plasma membrane);GO:0008643(carbohydrate transport);GO:0016021(integral component of membrane);GO:0051119(sugar transmembrane transporter activity)	NA	nodulin MtN3 family protein, putative, expressed	1.72999	0.410312	0.803934	1.72765	1.20367	2.33096	-	-	-	-	1.53578	0.0262328	-	-	-	-	-	-	-	-
LOC_Os02g32200	LOC_Os02g32200.1	GO:0005737(cytoplasm);GO:0005777(peroxisome);GO:0008150(biological_process);GO:0016788(hydrolase activity, acting on ester bonds);GO:0047617(acyl-CoA hydrolase activity)	NA	thioesterase family protein, putative, expressed	0.589466	1.07946	0.97428	1.67803	1.65618	1.27612	1.50928	0.0268689	-	-	-	-	-	-	-	-	-	-	-	-
LOC_Os02g32469	LOC_Os02g32469.1;LOC_Os02g32469.2	NA	NA	expressed protein	18.5657	24.2333	97.444	25.9189	97.606	24.4579	-	-	2.00998	0.00369928	-1.99427	0.0032119	-	-	2.39193	0.000638438	1.91297	0.00603782	-	-
LOC_Os02g32580	LOC_Os02g32580.1	NA	NA	expressed protein	1.55452	10.6709	6.51887	3.01105	6.72053	8.93901	-	-	-	-	-	-	2.77914	0.000110053	2.06815	0.00371366	-	-	1.56985	0.0238563
LOC_Os02g32590	LOC_Os02g32590.1;LOC_Os02g32590.2	GO:0003677(DNA binding);GO:0003700(transcription factor activity, sequence-specific DNA binding);GO:0005634(nucleus);GO:0006351(transcription, DNA-templated);GO:0006355(regulation of transcription, DNA-templated);GO:0009408(response to heat);GO:0010200(response to chitin);GO:0043565(sequence-specific DNA binding);GO:0043565(sequence-specific DNA binding)	NA	HSF-type DNA-binding domain containing protein, expressed	5.88075	10.2655	12.2822	5.44735	5.86084	18.8943	-	-	-	-	-	-	-	-	-	-	-	-	1.79432	0.00928855
LOC_Os02g33070	LOC_Os02g33070.1	GO:0005739(mitochondrion);GO:0009507(chloroplast);GO:0032780(negative regulation of ATPase activity);GO:0042030(ATPase inhibitor activity)	NA	expressed protein	33.064	63.5459	85.7382	46.5777	56.3738	70.502	-	-	-	-	-	-	-	-	1.37468	0.0459999	-	-	-	-
LOC_Os02g33550	LOC_Os02g33550.1	GO:0004871(signal transducer activity);GO:0006952(defense response);GO:0009506(plasmodesma);GO:0046658(anchored component of plasma membrane)	NA	harpin-induced protein 1 domain containing protein, expressed	45.2825	47.4257	81.3611	122.671	120.938	106.567	1.43777	0.0297654	1.35052	0.0492071	-	-	-	-	-	-	-	-	-	-
LOC_Os02g33820	LOC_Os02g33820.1	NA	NA	abscisic stress-ripening, putative, expressed	28.7705	40.2172	73.598	60.7726	65.6277	94.5791	-	-	-	-	-	-	-	-	1.35508	0.0492708	-	-	-	-
LOC_Os02g34410	LOC_Os02g34410.1	GO:0004842(ubiquitin-protein transferase activity);GO:0005737(cytoplasm);GO:0016567(protein ubiquitination);GO:0016874(ligase activity)	00970(Aminoacyl-tRNA biosynthesis)	U-box domain-containing protein, putative, expressed	1.18613	3.02042	3.33192	1.92508	2.59944	2.52874	-	-	-	-	-	-	-	-	1.49009	0.0367271	-	-	-	-
LOC_Os02g34580	LOC_Os02g34580.1	GO:0005887(integral component of plasma membrane);GO:0008519(ammonium transmembrane transporter activity);GO:0015695(organic cation transport);GO:0019740(nitrogen utilization);GO:0072488(ammonium transmembrane transport)	NA	ammonium transporter protein, putative, expressed	0.850327	0.306812	1.32199	0.535686	0.558336	1.59555	-	-	-	-	-	-	-	-	-	-	-	-	1.57459	0.0287081
LOC_Os02g35200	LOC_Os02g35200.1	GO:0000166(nucleotide binding);GO:0003824(catalytic activity);GO:0005737(cytoplasm);GO:0005829(cytosol);GO:0006777(Mo-molybdopterin cofactor biosynthetic process);GO:0006790(sulfur compound metabolic process);GO:0009734(auxin-activated signaling pathway);GO:0018315(molybdenum incorporation into molybdenum-molybdopterin complex);GO:0019008(molybdopterin synthase complex);GO:0030366(molybdopterin s…	00790(Folate biosynthesis);04122(Sulfur relay system)	VP15, putative, expressed	2.14009	6.65603	6.35678	6.74943	11.4767	9.36494	1.65709	0.0159716	-	-	-	-	1.63699	0.0196431	1.57062	0.027341	-	-	-	-
LOC_Os02g35610	LOC_Os02g35610.1	GO:0005739(mitochondrion);GO:0005747(mitochondrial respiratory chain complex I);GO:0009853(photorespiration);GO:0016021(integral component of membrane);GO:0022900(electron transport chain);GO:0031966(mitochondrial membrane);GO:0045271(respiratory chain complex I)	NA	expressed protein	84.7833	197.479	173.436	266.926	267.126	218.67	1.65459	0.0131984	-	-	-	-	-	-	-	-	-	-	-	-
LOC_Os02g36210	LOC_Os02g36210.1	GO:0009685(gibberellin metabolic process)	00904(Diterpenoid biosynthesis)	ent-kaurene synthase, chloroplast precursor, putative, expressed	0.155893	0.794735	1.39194	0.487803	0.722104	1.28405	-	-	-	-	-	-	-	-	-	-	-	-	1.39633	0.0495327
LOC_Os02g37190	LOC_Os02g37190.1	NA	NA	expressed protein	3.70928	14.3522	2.30896	1.59286	8.06154	5.94078	-	-	-	-	1.36341	0.0483281	1.95207	0.00508504	-	-	2.33944	0.00131961	1.89904	0.00807297
LOC_Os02g37300	LOC_Os02g37300.1	GO:0005737(cytoplasm);GO:0030001(metal ion transport);GO:0046914(transition metal ion binding);GO:0046916(cellular transition metal ion homeostasis)	NA	heavy metal associated domain containing protein, expressed	3.2696	14.0736	7.50687	8.94419	10.7736	13.3045	1.45184	0.034808	-	-	-	-	2.10581	0.00301914	-	-	-	-	-	-
LOC_Os02g37330	LOC_Os02g37330.1	GO:0005737(cytoplasm);GO:0030001(metal ion transport);GO:0046914(transition metal ion binding);GO:0046916(cellular transition metal ion homeostasis)	NA	heavy metal associated domain containing protein, expressed	1.18584	4.15649	5.13434	2.89281	6.30506	9.27496	-	-	-	-	-	-	1.80946	0.0112134	2.11428	0.00335904	-	-	1.68087	0.0159559
LOC_Os02g37960	LOC_Os02g37960.1	NA	NA	expressed protein	1.24677	3.30228	2.2832	2.16389	2.6008	3.17599	-	-	-	-	-	-	1.40527	0.04273	-	-	-	-	-	-
LOC_Os02g37970	LOC_Os02g37970.1	GO:0003674(molecular_function);GO:0005634(nucleus);GO:0008150(biological_process)	NA	DUF581 domain containing protein, expressed	28.5954	11.3211	18.0447	18.0642	13.1927	11.9422	-	-	-	-	-	-	-1.33677	0.0411025	-	-	-	-	-	-
LOC_Os02g39360	LOC_Os02g39360.1	GO:0000989(transcription factor activity, transcription factor binding);GO:0005634(nucleus);GO:0006355(regulation of transcription, DNA-templated);GO:0009640(photomorphogenesis)	NA	B-box zinc finger family protein, putative, expressed	1.54801	2.66203	3.81343	4.42245	5.31874	4.14633	1.51444	0.0264485	-	-	-	-	-	-	-	-	-	-	-	-
LOC_Os02g39650	LOC_Os02g39650.1	GO:0003777(microtubule motor activity);GO:0005871(kinesin complex);GO:0007018(microtubule-based movement);GO:0016887(ATPase activity)	NA	expressed protein	2.93551	2.42534	5.28636	3.21468	1.52855	1.11848	-	-	-	-	-2.24074	0.00156361	-	-	-	-	-	-	-1.52313	0.0260347
LOC_Os02g39710	LOC_Os02g39710.1	GO:0005634(nucleus);GO:0009416(response to light stimulus);GO:0009909(regulation of flower development)	04712(Circadian rhythm - plant)	CCT/B-box zinc finger protein, putative, expressed	6.39716	14.4839	15.1013	19.1703	23.9747	14.4176	1.58337	0.0176579	-	-	-	-	-	-	-	-	-	-	-	-
LOC_Os02g40260	LOC_Os02g40260.1	GO:0005576(extracellular region)	04626(Plant-pathogen interaction)	uncharacterized protein At4g06744 precursor, putative, expressed	87.5421	26.4047	77.1669	92.2925	50.8354	52.7844	-	-	-	-	-	-	-1.72918	0.00907178	-	-	-	-	-	-
LOC_Os02g40530	LOC_Os02g40530.1	GO:0003677(DNA binding);GO:0003700(transcription factor activity, sequence-specific DNA binding);GO:0005634(nucleus);GO:0006355(regulation of transcription, DNA-templated)	04626(Plant-pathogen interaction)	MYB family transcription factor, putative, expressed	0.87702	3.30182	2.60473	0.583396	2.14607	3.10954	-	-	-	-	-	-	1.91258	0.00721776	1.57045	0.0288343	-	-	-	-
LOC_Os02g40690	LOC_Os02g40690.1	NA	NA	expressed protein	2.13199	5.18254	5.34441	5.60031	12.8687	7.43835	1.39331	0.0406116	-	-	-	-	-	-	-	-	-	-	-	-
LOC_Os02g40700	LOC_Os02g40700.1	GO:0003674(molecular_function);GO:0005634(nucleus);GO:0009507(chloroplast)	NA	enzyme of the cupin superfamily protein, putative, expressed	3.23224	8.4427	8.25957	7.03649	7.6249	11.6719	-	-	-	-	-	-	1.38517	0.0452655	-	-	-	-	-	-
LOC_Os02g42450	LOC_Os02g42450.1	NA	NA	RIPER1 - Ripening-related family protein precursor, expressed	3.61208	15.0938	14.3598	13.6915	29.2101	19.0461	1.92238	0.00474921	-	-	-	-	2.06306	0.00301996	1.99113	0.00460357	-	-	-	-
LOC_Os02g42585	LOC_Os02g42585.1	GO:0003677(DNA binding);GO:0003700(transcription factor activity, sequence-specific DNA binding);GO:0005634(nucleus);GO:0005737(cytoplasm);GO:0006351(transcription, DNA-templated);GO:0006355(regulation of transcription, DNA-templated);GO:0009651(response to salt stress);GO:0009873(ethylene-activated signaling pathway);GO:2000070(regulation of response to water deprivation)	04075(Plant hormone signal transduction)	AP2 domain containing protein, expressed	0.370452	0.530279	0.699928	0.830318	0.412571	2.29686	-	-	-	-	1.71439	0.013202	-	-	-	-	-	-	1.46793	0.0364545
LOC_Os02g43700	LOC_Os02g43700.1	GO:0004806(triglyceride lipase activity);GO:0006629(lipid metabolic process);GO:0008970(phosphatidylcholine 1-acylhydrolase activity);GO:0009507(chloroplast);GO:0016042(lipid catabolic process);GO:0047714(galactolipase activity)	00564(Glycerophospholipid metabolism);00592(alpha-Linolenic acid metabolism)	triacylglycerol lipase like protein, putative, expressed	1.3919	4.83712	6.48551	4.73157	8.97562	8.0238	1.76526	0.00921586	-	-	-	-	1.79709	0.00961705	2.22016	0.00166822	-	-	-	-
LOC_Os02g44000	LOC_Os02g44000.1	GO:0003991(acetylglutamate kinase activity);GO:0006526(arginine biosynthetic process);GO:0034618(arginine binding)	01210(2-Oxocarboxylic acid metabolism);01230(Biosynthesis of amino acids);00220(Arginine biosynthesis)	amino acid kinase, putative, expressed	0.73094	1.08196	2.11199	1.49869	4.58383	2.9826	-	-	2.08291	0.00351694	-	-	-	-	-	-	1.61285	0.0240976	-	-
LOC_Os02g44290	LOC_Os02g44290.1	GO:0016021(integral component of membrane);GO:0016787(hydrolase activity)	NA	phosphatase, putative, expressed	2.28974	4.09522	5.58396	5.77727	8.65806	4.43556	1.3352	0.0463258	-	-	-	-	-	-	-	-	-	-	-	-
LOC_Os02g44670	LOC_Os02g44670.1	GO:0004871(signal transducer activity);GO:0006952(defense response);GO:0009506(plasmodesma);GO:0046658(anchored component of plasma membrane)	NA	harpin-induced protein 1 domain containing protein, expressed	2.60264	6.93358	6.63359	10.1335	9.06414	7.78026	1.96109	0.00428615	-	-	-	-	1.41363	0.0415435	-	-	-	-	-	-
LOC_Os02g44730	LOC_Os02g44730.1	GO:0005215(transporter activity);GO:0016021(integral component of membrane);GO:0055085(transmembrane transport)	NA	tetracycline transporter protein, putative, expressed	5.57576	2.17245	3.62283	4.33864	3.20619	3.69889	-	-	-	-	-	-	-1.35984	0.0398244	-	-	-	-	-	-
LOC_Os02g44820	LOC_Os02g44820.1;LOC_Os02g44820.3;LOC_Os02g44820.2;LOC_Os02g44820.4	GO:0003674(molecular_function);GO:0005737(cytoplasm);GO:0008150(biological_process);GO:0008150(biological_process)	NA	rho-GTPase-activating protein-related, putative, expressed	5.53682	24.7292	21.9687	10.0458	26.4658	20.154	-	-	-	-	-	-	2.15909	0.00187868	1.98832	0.00437274	1.39753	0.0460143	-	-
LOC_Os02g44870	LOC_Os02g44870.1	GO:0005829(cytosol);GO:0009414(response to water deprivation);GO:0009631(cold acclimation);GO:0009737(response to abscisic acid);GO:0016020(membrane)	NA	dehydrin, putative, expressed	29.6602	70.5153	80.886	53.6802	43.5401	84.1803	-	-	-	-	-	-	-	-	1.44736	0.0355775	-	-	-	-
LOC_Os02g45450	LOC_Os02g45450.1	GO:0003677(DNA binding);GO:0003700(transcription factor activity, sequence-specific DNA binding);GO:0005634(nucleus);GO:0006351(transcription, DNA-templated);GO:0006355(regulation of transcription, DNA-templated);GO:0009409(response to cold);GO:0009414(response to water deprivation);GO:0009631(cold acclimation)	NA	dehydration-responsive element-binding protein, putative, expressed	0.165425	3.15598	3.49943	0.248286	0.801557	1.93269	-	-	-1.97721	0.00432329	-	-	-	-	-	-	-	-	-	-
LOC_Os02g45620	LOC_Os02g45620.1	GO:0003674(molecular_function);GO:0005634(nucleus);GO:0008150(biological_process)	00500(Starch and sucrose metabolism);00460(Cyanoamino acid metabolism);00940(Phenylpropanoid biosynthesis)	DUF623 domain containing protein, expressed	2.26985	1.04628	3.14841	4.34063	4.37566	3.76708	-	-	2.06423	0.00407131	-	-	-	-	-	-	-	-	-	-
LOC_Os02g45710	LOC_Os02g45710.1	GO:0005634(nucleus);GO:0008270(zinc ion binding);GO:0009741(response to brassinosteroid);GO:0010200(response to chitin);GO:0016021(integral component of membrane)	NA	zinc finger, C3HC4 type domain containing protein, expressed	2.53701	6.8761	4.61705	6.73141	10.6001	11.4375	1.40778	0.0355895	-	-	-	-	1.43846	0.0367631	-	-	-	-	-	-
LOC_Os02g45750	LOC_Os02g45750.1	GO:0004672(protein kinase activity);GO:0005515(protein binding);GO:0005524(ATP binding);GO:0005576(extracellular region);GO:0005886(plasma membrane);GO:0006468(protein phosphorylation);GO:0008061(chitin binding);GO:0016021(integral component of membrane);GO:0016301(kinase activity);GO:0042803(protein homodimerization activity);GO:0045087(innate immune response);GO:0071323(cellular response to chi…	04626(Plant-pathogen interaction)	protein kinase domain containing protein, expressed	0.996114	3.25488	4.03878	2.80843	3.70322	5.27327	1.49538	0.0275157	-	-	-	-	1.70822	0.0141242	2.01954	0.00417436	-	-	-	-
LOC_Os02g45760	LOC_Os02g45760.1	GO:0003700(transcription factor activity, sequence-specific DNA binding);GO:0005634(nucleus);GO:0006355(regulation of transcription, DNA-templated);GO:0043565(sequence-specific DNA binding)	04075(Plant hormone signal transduction)	chitin-inducible gibberellin-responsive protein 2, putative, expressed	0.631711	1.567	2.06462	2.29842	2.18053	2.04004	1.86331	0.00699754	-	-	-	-	-	-	1.70854	0.0163888	-	-	-	-
LOC_Os02g45780	LOC_Os02g45780.1	GO:0000209(protein polyubiquitination);GO:0005886(plasma membrane);GO:0042787(protein ubiquitination involved in ubiquitin-dependent protein catabolic process);GO:0043161(proteasome-mediated ubiquitin-dependent protein catabolic process);GO:0048364(root development);GO:0051301(cell division);GO:0061630(ubiquitin protein ligase activity)	NA	zinc finger, C3HC4 type domain containing protein, expressed	3.1743	10.4323	5.66561	3.33878	8.19983	7.15418	-	-	-	-	-	-	1.71655	0.012978	-	-	-	-	-	-
LOC_Os02g45930	LOC_Os02g45930.1	GO:0003674(molecular_function);GO:0005634(nucleus);GO:0006979(response to oxidative stress);GO:0016607(nuclear speck);GO:0046686(response to cadmium ion)	NA	expressed protein	3.88991	14.1955	8.79439	5.36629	15.3807	6.089	-	-	-	-	-	-	1.86762	0.00687478	-	-	1.51912	0.0300305	-	-
LOC_Os02g46473	LOC_Os02g46473.1	NA	NA	expressed protein	6.89531	27.8208	24.5249	14.9877	24.2748	22.628	-	-	-	-	-	-	2.01248	0.00364882	1.83056	0.00867763	-	-	-	-
LOC_Os02g46620	LOC_Os02g46620.1	GO:0003674(molecular_function);GO:0005634(nucleus);GO:0005886(plasma membrane);GO:0008150(biological_process)	NA	expressed protein	1.12089	3.24809	3.54955	2.51146	5.40646	4.23186	-	-	-	-	-	-	1.53494	0.0313365	1.66298	0.0209004	-	-	-	-
LOC_Os02g47470	LOC_Os02g47470.1;LOC_Os02g47470.2;LOC_Os02g47470.3	GO:0007275(multicellular organism development);GO:0009687(abscisic acid metabolic process);GO:0010268(brassinosteroid homeostasis);GO:0016125(sterol metabolic process);GO:0016132(brassinosteroid biosynthetic process);GO:0016709(oxidoreductase activity, acting on paired donors, with incorporation or reduction of molecular oxygen, NAD(P)H as one donor, and incorporation of one atom of oxygen);GO:00…	00906(Carotenoid biosynthesis);00906(Carotenoid biosynthesis)	cytochrome P450, putative, expressed	3.62068	13.7225	7.50982	5.01619	3.47315	9.43426	-	-	-1.98223	0.0029454	-	-	1.92221	0.00526179	-	-	-	-	-	-
LOC_Os02g47500	LOC_Os02g47500.1	GO:0005886(plasma membrane);GO:0006810(transport);GO:0022857(transmembrane transporter activity)	NA	nodulin, putative, expressed	0.728886	2.45095	2.62155	2.01045	2.65835	1.93182	1.46375	0.0333772	-	-	-	-	1.74958	0.0133567	1.84666	0.0100014	-	-	-	-
LOC_Os02g47510	LOC_Os02g47510.1	GO:0005515(protein binding);GO:0009507(chloroplast);GO:0010287(plastoglobule);GO:0016702(oxidoreductase activity, acting on single donors with incorporation of molecular oxygen, incorporation of two atoms of oxygen);GO:0046872(metal ion binding);GO:0055114(oxidation-reduction process)	00906(Carotenoid biosynthesis)	9-cis-epoxycarotenoid dioxygenase 1, chloroplast precursor, putative, expressed	4.04551	6.43508	11.9422	10.4624	8.91943	13.8142	1.37082	0.0388509	-	-	-	-	-	-	1.56168	0.0242339	-	-	-	-
LOC_Os02g47560	LOC_Os02g47560.1	GO:0003677(DNA binding);GO:0009507(chloroplast);GO:0009570(chloroplast stroma);GO:0009941(chloroplast envelope);GO:0016787(hydrolase activity)	03013(RNA transport);03015(mRNA surveillance pathway)	DNA-binding protein, putative, expressed	1.71762	2.10515	4.64648	1.94211	1.64253	3.99735	-	-	-	-	-	-	-	-	1.43573	0.0395047	-	-	-	-
LOC_Os02g47620	LOC_Os02g47620.1;LOC_Os02g47620.2;LOC_Os02g47620.3	GO:0016787(hydrolase activity);GO:0016787(hydrolase activity)	NA	hydrolase, alpha/beta fold family domain containing protein, expressed	0.61571	1.1719	0.865445	1.97828	0.971282	1.67519	1.68392	0.0155038	-	-	-	-	-	-	-	-	-	-	-	-
LOC_Os02g47980	LOC_Os02g47980.1	GO:0003674(molecular_function);GO:0005634(nucleus);GO:0008150(biological_process)	NA	DUF617 domain containing protein, expressed	0.872734	1.95719	1.61607	2.34705	2.44733	0.892499	1.42724	0.03934	-	-	-	-	-	-	-	-	-	-	-1.39493	0.0379536
LOC_Os02g48210	LOC_Os02g48210.1	GO:0004674(protein serine/threonine kinase activity);GO:0005524(ATP binding);GO:0005886(plasma membrane);GO:0006468(protein phosphorylation);GO:0016021(integral component of membrane);GO:0016301(kinase activity);GO:0030246(carbohydrate binding)	00500(Starch and sucrose metabolism)	lectin-like protein kinase, putative, expressed	1.06476	3.14493	4.67246	1.24877	2.19547	3.72641	-	-	-	-	-	-	1.5625	0.0238955	2.13365	0.00245448	-	-	1.57727	0.0234019
LOC_Os02g48320	LOC_Os02g48320.1;LOC_Os02g48320.3;LOC_Os02g48320.2	GO:0003677(DNA binding);GO:0003700(transcription factor activity, sequence-specific DNA binding);GO:0005515(protein binding);GO:0005634(nucleus);GO:0006351(transcription, DNA-templated);GO:0006355(regulation of transcription, DNA-templated);GO:0009938(negative regulation of gibberellic acid mediated signaling pathway);GO:0043621(protein self-association);GO:0043621(protein self-association)	NA	DNA binding protein, putative, expressed	0.466884	1.88955	1.8818	0.781593	0.894741	2.2535	-	-	-	-	-	-	2.01691	0.00472836	2.01098	0.00531798	-	-	1.52768	0.0302412
LOC_Os02g48640	LOC_Os02g48640.1	GO:0005634(nucleus);GO:0005886(plasma membrane);GO:0008150(biological_process)	NA	expressed protein	1.81284	4.11796	5.2019	2.3689	2.79473	5.91392	-	-	-	-	-	-	-	-	1.52079	0.0289211	-	-	-	-
LOC_Os02g48770	LOC_Os02g48770.1	GO:0005634(nucleus);GO:0005737(cytoplasm);GO:0009611(response to wounding);GO:0009694(jasmonic acid metabolic process);GO:0009695(jasmonic acid biosynthetic process);GO:0009867(jasmonic acid mediated signaling pathway);GO:0030795(jasmonate O-methyltransferase activity);GO:0031408(oxylipin biosynthetic process);GO:0032259(methylation)	00592(alpha-Linolenic acid metabolism)	SAM dependent carboxyl methyltransferase, putative, expressed	1.11652	23.0468	19.5347	1.43844	32.3537	32.5871	-	-	-	-	-	-	4.36748	9.44118e-09	4.12896	4.77996e-08	4.49135	4.97096e-09	4.50172	3.97126e-09
LOC_Os02g48860	LOC_Os02g48860.1	GO:0004190(aspartic-type endopeptidase activity);GO:0006508(proteolysis);GO:0030163(protein catabolic process)	NA	aspartic proteinase nepenthesin-2 precursor, putative, expressed	0.687979	1.25782	1.77126	0.942738	1.79351	2.60855	-	-	-	-	-	-	-	-	-	-	-	-	1.46832	0.0371876
LOC_Os02g48900	LOC_Os02g48900.1;LOC_Os02g48900.2	GO:0004190(aspartic-type endopeptidase activity);GO:0006508(proteolysis);GO:0030163(protein catabolic process);GO:0030163(protein catabolic process)	NA	aspartic proteinase nepenthesin-1 precursor, putative, expressed	80.2071	69.0319	94.6365	21.9258	86.397	19.1668	-1.8711	0.00588003	-	-	-2.30379	0.000758831	-	-	-	-	1.97835	0.00454103	-	-
LOC_Os02g49440	LOC_Os02g49440.1	GO:0003677(DNA binding);GO:0003700(transcription factor activity, sequence-specific DNA binding);GO:0005634(nucleus);GO:0006351(transcription, DNA-templated);GO:0006355(regulation of transcription, DNA-templated);GO:0044212(transcription regulatory region DNA binding);GO:0046872(metal ion binding)	04712(Circadian rhythm - plant)	dof zinc finger domain containing protein, putative, expressed	3.24971	6.6504	10.8606	7.80543	10.9139	8.93646	-	-	-	-	-	-	-	-	1.74073	0.0124041	-	-	-	-
LOC_Os02g49840	LOC_Os02g49840.3;LOC_Os02g49840.2;LOC_Os02g49840.1;LOC_Os02g49840.4	GO:0003677(DNA binding);GO:0003700(transcription factor activity, sequence-specific DNA binding);GO:0005515(protein binding);GO:0005634(nucleus);GO:0006351(transcription, DNA-templated);GO:0006355(regulation of transcription, DNA-templated);GO:0008134(transcription factor binding);GO:0010440(stomatal lineage progression);GO:0042803(protein homodimerization activity);GO:0046983(protein dimerizatio…	03060(Protein export);03060(Protein export)	OsMADS57 - MADS-box family gene with MIKCc type-box, expressed	2.75939	0.90583	1.97425	1.54713	1.18232	1.80863	-	-	-	-	-	-	-1.60704	0.0191785	-	-	-	-	-	-
LOC_Os02g50799	LOC_Os02g50799.1	GO:0005487(nucleocytoplasmic transporter activity);GO:0005643(nuclear pore);GO:0006913(nucleocytoplasmic transport);GO:0007094(mitotic spindle assembly checkpoint)	03013(RNA transport)	nuclear-pore anchor, putative, expressed	15.156	9.76572	14.9919	10.0165	7.5788	5.8816	-	-	-	-	-1.3499	0.0423016	-	-	-	-	-	-	-	-
LOC_Os02g51414	LOC_Os02g51414.1	NA	NA	expressed protein	2.76252	5.58419	5.98655	7.18869	11.9455	7.64805	1.37974	0.0421259	-	-	-	-	-	-	-	-	-	-	-	-
LOC_Os02g51610	LOC_Os02g51610.1;LOC_Os02g51610.2;LOC_Os02g51610.3	GO:0003674(molecular_function);GO:0005794(Golgi apparatus);GO:0008150(biological_process);GO:0008150(biological_process)	NA	CRAL/TRIO domain containing protein, expressed	5.14739	6.84089	13.5583	10.4883	13.1118	13.87	-	-	-	-	-	-	-	-	1.39726	0.0437309	-	-	-	-
LOC_Os02g51710	LOC_Os02g51710.1	GO:0003674(molecular_function);GO:0005576(extracellular region);GO:0005773(vacuole);GO:0005774(vacuolar membrane);GO:0005829(cytosol);GO:0005886(plasma membrane);GO:0008150(biological_process);GO:0009507(chloroplast);GO:0009535(chloroplast thylakoid membrane);GO:0009579(thylakoid)	NA	wound/stress protein, putative, expressed	22.5894	60.8215	61.5385	60.2946	125.349	59.2468	1.41638	0.0323665	-	-	-	-	1.42894	0.0355129	1.44585	0.0359772	-	-	-	-
LOC_Os02g52010	LOC_Os02g52010.1	GO:0003674(molecular_function);GO:0005576(extracellular region);GO:0005615(extracellular space);GO:0005618(cell wall);GO:0005794(Golgi apparatus);GO:0005829(cytosol);GO:0009505(plant-type cell wall);GO:0009741(response to brassinosteroid);GO:0048046(apoplast)	NA	phosphate-induced protein 1 conserved region domain containing protein, expressed	1.31223	5.72464	3.75364	1.39046	2.42616	2.2195	-	-	-	-	-	-	2.12516	0.00252746	1.51627	0.0321252	-	-	-	-
LOC_Os02g52210	LOC_Os02g52210.1;LOC_Os02g52210.2	GO:0004842(ubiquitin-protein transferase activity);GO:0005576(extracellular region);GO:0008270(zinc ion binding);GO:0010200(response to chitin);GO:0016021(integral component of membrane);GO:0016567(protein ubiquitination);GO:0016874(ligase activity);GO:0050832(defense response to fungus);GO:0050832(defense response to fungus)	00563(Glycosylphosphatidylinositol(GPI)-anchor biosynthesis);00563(Glycosylphosphatidylinositol(GPI)-anchor biosynthesis)	zinc finger, C3HC4 type domain containing protein, expressed	0.327387	4.15508	5.98446	1.60282	2.9519	10.5559	-	-	-	-	-	-	-	-	-	-	-	-	2.71936	0.000135246
LOC_Os02g52990	LOC_Os02g52990.1	NA	04075(Plant hormone signal transduction)	OsSAUR12 - Auxin-responsive SAUR gene family member, expressed	1.86865	7.83982	3.38849	3.72287	4.61079	3.69733	-	-	-	-	-	-	2.06882	0.00341819	-	-	-	-	-	-
LOC_Os02g53350	LOC_Os02g53350.1	NA	NA	expressed protein	1.48164	2.12237	2.59039	4.62387	3.38948	2.91716	1.6419	0.017025	-	-	-	-	-	-	-	-	-	-	-	-
LOC_Os02g53410	LOC_Os02g53410.1	NA	NA	expressed protein	1.42462	2.57279	2.8752	3.95828	2.55254	3.36578	1.47429	0.0325184	-	-	-	-	-	-	-	-	-	-	-	-
LOC_Os02g54820	LOC_Os02g54820.2;LOC_Os02g54820.3;LOC_Os02g54820.1	GO:0003825(alpha,alpha-trehalose-phosphate synthase (UDP-forming) activity);GO:0004805(trehalose-phosphatase activity);GO:0005634(nucleus);GO:0005739(mitochondrion);GO:0005829(cytosol);GO:0005992(trehalose biosynthetic process);GO:0016757(transferase activity, transferring glycosyl groups);GO:0016757(transferase activity, transferring glycosyl groups)	00500(Starch and sucrose metabolism);00500(Starch and sucrose metabolism)	trehalose-6-phosphate synthase, putative, expressed	7.14797	18.7258	14.2515	7.5591	17.055	13.6276	-	-	-	-	-	-	1.38942	0.0407712	-	-	-	-	-	-
LOC_Os02g54870	LOC_Os02g54870.1	GO:0005739(mitochondrion)	NA	expressed protein	0.983175	2.63418	1.43597	1.81944	3.03038	2.59166	-	-	-	-	-	-	1.42183	0.0437455	-	-	-	-	-	-
LOC_Os02g55060	LOC_Os02g55060.1;LOC_Os02g55060.2	GO:0012505(endomembrane system);GO:0016020(membrane);GO:0016020(membrane)	NA	cytochrome b5-like Heme/Steroid binding domain containing protein, expressed	24.6834	49.1332	55.1281	63.1988	91.2924	58.4983	1.35636	0.0399481	-	-	-	-	-	-	-	-	-	-	-	-
LOC_Os02g55970	LOC_Os02g55970.2;LOC_Os02g55970.1	GO:0005545(1-phosphatidylinositol binding);GO:0005794(Golgi apparatus);GO:0005886(plasma membrane);GO:0005905(clathrin-coated pit);GO:0006897(endocytosis);GO:0030136(clathrin-coated vesicle);GO:0030276(clathrin binding);GO:0048268(clathrin coat assembly);GO:0048268(clathrin coat assembly)	NA	ANTH, putative, expressed	1.41307	3.22792	3.73737	1.53855	3.60524	6.85351	-	-	-	-	-	-	-	-	1.40319	0.0438101	-	-	2.15527	0.00201692
LOC_Os02g56380	LOC_Os02g56380.1	GO:0004674(protein serine/threonine kinase activity);GO:0005886(plasma membrane);GO:0007166(cell surface receptor signaling pathway)	04626(Plant-pathogen interaction)	OsWAK21 - OsWAK receptor-like cytoplasmic kinase OsWAK-RLCK, expressed	0.20217	0.484407	1.09359	0.449634	0.69078	1.33788	-	-	-	-	-	-	-	-	-	-	-	-	1.57312	0.0280376
LOC_Os02g56510	LOC_Os02g56510.1	GO:0005802(trans-Golgi network);GO:0005886(plasma membrane);GO:0006817(phosphate ion transport)	04075(Plant hormone signal transduction)	phosphate transporter 1, putative, expressed	11.124	4.04153	8.03557	6.78242	5.37518	5.61902	-	-	-	-	-	-	-1.4607	0.0262383	-	-	-	-	-	-
LOC_Os02g56970	LOC_Os02g56970.1	GO:0004364(glutathione transferase activity);GO:0009507(chloroplast);GO:0016740(transferase activity)	04141(Protein processing in endoplasmic reticulum)	uncharacterized protein yqjG, putative, expressed	0.776063	2.15011	1.66536	1.6684	1.81539	2.43849	-	-	-	-	-	-	1.47017	0.0374999	-	-	-	-	-	-
LOC_Os02g57110	LOC_Os02g57110.1;LOC_Os02g57110.2	GO:0005576(extracellular region);GO:0016042(lipid catabolic process);GO:0016788(hydrolase activity, acting on ester bonds);GO:0052689(carboxylic ester hydrolase activity);GO:0052689(carboxylic ester hydrolase activity)	00561(Glycerolipid metabolism);00561(Glycerolipid metabolism)	GDSL-like lipase/acylhydrolase, putative, expressed	79.5277	209.171	145.345	247.415	167.626	164.364	1.6374	0.01387	-	-	-	-	1.39515	0.0396661	-	-	-	-	-	-
LOC_Os02g57720	LOC_Os02g57720.1	GO:0005773(vacuole);GO:0005887(integral component of plasma membrane);GO:0009506(plasmodesma);GO:0009992(cellular water homeostasis);GO:0015250(water channel activity);GO:0015254(glycerol channel activity);GO:0034220(ion transmembrane transport)	00531(Glycosaminoglycan degradation)	aquaporin protein, putative, expressed	3.25794	6.20892	13.5762	14.0423	6.5249	8.27121	2.10775	0.00198178	-	-	-	-	-	-	2.05905	0.00323187	-	-	-	-
LOC_Os02g58200	LOC_Os02g58200.1	NA	NA	expressed protein	2.46842	4.17985	5.67388	6.57777	8.53842	6.77929	1.41401	0.0402697	-	-	-	-	-	-	-	-	-	-	-	-
LOC_Os03g01020	LOC_Os03g01020.1	GO:0030599(pectinesterase activity);GO:0046910(pectinesterase inhibitor activity);GO:0071944(cell periphery)	NA	pectinesterase inhibitor domain containing protein, putative, expressed	9.88208	18.9129	15.5997	36.3388	35.5094	31.8676	1.87862	0.00520881	-	-	-	-	-	-	-	-	-	-	-	-
LOC_Os03g01140	LOC_Os03g01140.1	GO:0005739(mitochondrion);GO:0006631(fatty acid metabolic process);GO:0016874(ligase activity)	NA	acyl-activating enzyme 11, putative, expressed	4.42157	8.10101	13.0886	10.4454	16.114	13.1134	-	-	-	-	-	-	-	-	1.56568	0.0322259	-	-	-	-
LOC_Os03g01740	LOC_Os03g01740.1	GO:0004861(cyclin-dependent protein serine/threonine kinase inhibitor activity);GO:0005515(protein binding);GO:0071901(negative regulation of protein serine/threonine kinase activity)	NA	expressed protein	2.80309	19.5194	17.2972	7.53322	18.8812	20.139	1.42625	0.0358342	-	-	-	-	2.79982	8.88774e-05	2.62544	0.000251517	-	-	1.41866	0.0399303
LOC_Os03g01880	LOC_Os03g01880.1;LOC_Os03g01880.2	GO:0005634(nucleus);GO:0005829(cytosol);GO:0009691(cytokinin biosynthetic process);GO:0016799(hydrolase activity, hydrolyzing N-glycosyl compounds);GO:0016799(hydrolase activity, hydrolyzing N-glycosyl compounds)	NA	possible lysine decarboxylase domain containing protein, expressed	4.41249	10.6511	11.5328	3.22915	6.75911	9.21638	-	-	-	-	-	-	-	-	1.38608	0.0453991	-	-	1.51305	0.0289521
LOC_Os03g02190	LOC_Os03g02190.1	GO:0005634(nucleus);GO:0016301(kinase activity);GO:0016310(phosphorylation)	04626(Plant-pathogen interaction)	protein kinase domain containing protein, expressed	3.84218	1.68853	3.11725	6.58873	5.50762	5.99242	-	-	1.70566	0.014664	-	-	-	-	-	-	-	-	-	-
LOC_Os03g02400	LOC_Os03g02400.1	GO:0046658(anchored component of plasma membrane)	NA	plastocyanin-like domain containing protein, putative, expressed	4.9347	8.88648	6.83447	12.6294	13.9396	12.3415	1.35576	0.0417223	-	-	-	-	-	-	-	-	-	-	-	-
LOC_Os03g02460	LOC_Os03g02460.2;LOC_Os03g02460.1	GO:0016491(oxidoreductase activity);GO:0055114(oxidation-reduction process);GO:0055114(oxidation-reduction process)	NA	retinol dehydrogenase, putative, expressed	1.062	0.914789	1.42266	1.9193	2.42589	2.3042	-	-	1.407	0.045657	-	-	-	-	-	-	-	-	-	-
LOC_Os03g02470	LOC_Os03g02470.3;LOC_Os03g02470.1;LOC_Os03g02470.2	NA	NA	expressed protein	0.0001	0.0001	0.0001	3.71237	4.55426	34.7254	-	-	-	-	-	-	-	-	-	-	-	-	3.22558	7.813e-06
LOC_Os03g02580	LOC_Os03g02580.1	GO:0005634(nucleus);GO:0005737(cytoplasm)	04140(Regulation of autophagy)	armadillo, putative, expressed	0.903769	1.3949	2.19512	2.78818	2.49325	2.14739	1.6253	0.0177651	-	-	-	-	-	-	-	-	-	-	-	-
LOC_Os03g03034	LOC_Os03g03034.4;LOC_Os03g03034.1;LOC_Os03g03034.2;LOC_Os03g03034.3;LOC_Os03g03034.5	GO:0051213(dioxygenase activity);GO:0051213(dioxygenase activity)	00941(Flavonoid biosynthesis);00941(Flavonoid biosynthesis)	flavonol synthase/flavanone 3-hydroxylase, putative, expressed	4.15298	18.149	24.9377	4.32214	10.7001	26.8422	-	-	-	-	-	-	2.12767	0.00210509	2.58611	0.000251854	-	-	2.63469	0.000185327
LOC_Os03g03200	LOC_Os03g03200.2;LOC_Os03g03200.1	GO:0005739(mitochondrion);GO:0008150(biological_process);GO:0016021(integral component of membrane);GO:0016787(hydrolase activity);GO:0016787(hydrolase activity)	NA	hydrolase, alpha/beta fold family protein, putative, expressed	1.84935	4.50372	6.2475	3.3027	5.89855	10.3749	-	-	-	-	-	-	-	-	1.75626	0.0121936	-	-	1.65137	0.0169367
LOC_Os03g03280	LOC_Os03g03280.1	GO:0004672(protein kinase activity);GO:0004674(protein serine/threonine kinase activity);GO:0005524(ATP binding);GO:0005576(extracellular region);GO:0005886(plasma membrane);GO:0009506(plasmodesma);GO:0009741(response to brassinosteroid);GO:0009742(brassinosteroid mediated signaling pathway);GO:0009791(post-embryonic development);GO:0009826(unidimensional cell growth);GO:0016021(integral componen…	04626(Plant-pathogen interaction)	TKL_IRAK_CrRLK1L-1.6 - The CrRLK1L-1 subfamily has homology to the CrRLK1L homolog, expressed	0.671255	1.38385	1.92188	1.12636	0.830582	1.72729	-	-	-	-	-	-	-	-	1.51758	0.0310674	-	-	-	-
LOC_Os03g03370	LOC_Os03g03370.1;LOC_Os03g03370.2	GO:0009507(chloroplast);GO:0016119(carotene metabolic process);GO:0016123(xanthophyll biosynthetic process);GO:0016123(xanthophyll biosynthetic process)	00906(Carotenoid biosynthesis);00906(Carotenoid biosynthesis)	fatty acid hydroxylase, putative, expressed	0.895606	2.65274	3.1498	2.23327	4.02155	4.5499	-	-	-	-	-	-	1.56655	0.0270036	1.81433	0.0112739	-	-	-	-
LOC_Os03g03510	LOC_Os03g03510.1;LOC_Os03g03510.2	GO:0004674(protein serine/threonine kinase activity);GO:0005634(nucleus);GO:0005737(cytoplasm);GO:0006468(protein phosphorylation);GO:0035556(intracellular signal transduction);GO:0035556(intracellular signal transduction)	04140(Regulation of autophagy);04931(Insulin resistance);04931(Insulin resistance)	CAMK_KIN1/SNF1/Nim1_like.15 - CAMK includes calcium/calmodulin depedent protein kinases, expressed	12.8123	33.5286	33.0841	14.0974	18.3309	35.2079	-	-	-	-	-	-	1.38786	0.0410346	1.36861	0.0470999	-	-	-	-
LOC_Os03g03790	LOC_Os03g03790.1	GO:0005739(mitochondrion);GO:0005777(peroxisome);GO:0006631(fatty acid metabolic process);GO:0016874(ligase activity)	00360(Phenylalanine metabolism);00130(Ubiquinone and other terpenoid-quinone biosynthesis);00940(Phenylpropanoid biosynthesis)	AMP-binding domain containing protein, expressed	1.01914	3.87831	2.75396	2.81158	6.74473	4.71652	1.46403	0.0308879	-	-	-	-	1.92808	0.00579375	1.43416	0.0412613	-	-	-	-
LOC_Os03g03910	LOC_Os03g03910.1	GO:0004096(catalase activity);GO:0005737(cytoplasm);GO:0020037(heme binding);GO:0042542(response to hydrogen peroxide);GO:0042744(hydrogen peroxide catabolic process)	01200(Carbon metabolism);00630(Glyoxylate and dicarboxylate metabolism);00380(Tryptophan metabolism);04146(Peroxisome)	catalase domain containing protein, expressed	12.4201	14.6058	14.1915	22.1972	8.76305	14.813	-	-	-	-	-	-	-	-	-	-	-1.34087	0.0358868	-	-
LOC_Os03g04020	LOC_Os03g04020.1;LOC_Os03g04020.2	GO:0009505(plant-type cell wall);GO:0009506(plasmodesma);GO:0016020(membrane);GO:0016020(membrane)	NA	expansin precursor, putative, expressed	7.41206	17.202	20.9148	14.5137	28.0779	19.2692	-	-	-	-	-	-	-	-	1.49658	0.0303841	-	-	-	-
LOC_Os03g04060	LOC_Os03g04060.1	GO:0004568(chitinase activity);GO:0005576(extracellular region);GO:0008061(chitin binding);GO:0016998(cell wall macromolecule catabolic process);GO:0050832(defense response to fungus)	00520(Amino sugar and nucleotide sugar metabolism)	CHIT16 - Chitinase family protein precursor, expressed	1.72781	3.32984	9.13833	3.55661	4.05636	19.0775	-	-	-	-	-	-	-	-	2.40299	0.000765439	-	-	2.42329	0.000585107
LOC_Os03g04070	LOC_Os03g04070.1	GO:0003677(DNA binding);GO:0003700(transcription factor activity, sequence-specific DNA binding);GO:0005634(nucleus);GO:0006351(transcription, DNA-templated);GO:0006355(regulation of transcription, DNA-templated);GO:0007275(multicellular organism development);GO:0009965(leaf morphogenesis);GO:0010200(response to chitin);GO:0045792(negative regulation of cell size);GO:0048281(inflorescence morphog…	03018(RNA degradation)	no apical meristem protein, putative, expressed	0.834995	4.05452	2.89169	1.78448	2.74209	4.09507	-	-	-	-	-	-	2.27969	0.00146518	1.79207	0.0126379	-	-	-	-
LOC_Os03g04110	LOC_Os03g04110.1;LOC_Os03g04110.2	GO:0005515(protein binding);GO:0043621(protein self-association);GO:0043621(protein self-association)	04626(Plant-pathogen interaction);04626(Plant-pathogen interaction)	lysM domain-containing GPI-anchored protein precursor, putative, expressed	2.60466	9.13752	7.70495	6.07347	8.33724	12.7418	-	-	-	-	-	-	1.81071	0.00869363	1.56469	0.0244579	-	-	-	-
LOC_Os03g04370	LOC_Os03g04370.1	GO:0005886(plasma membrane);GO:0009507(chloroplast);GO:0033743(peptide-methionine (R)-S-oxide reductase activity);GO:0055114(oxidation-reduction process)	NA	protein-methionine-S-oxide reductase, putative, expressed	0.971996	2.43712	3.89589	1.37907	4.2927	3.10334	-	-	-	-	-	-	-	-	-	-	1.63819	0.0234604	-	-
LOC_Os03g04770	LOC_Os03g04770.1	GO:0005634(nucleus);GO:0005829(cytosol);GO:0005983(starch catabolic process);GO:0009414(response to water deprivation);GO:0009507(chloroplast);GO:0016161(beta-amylase activity)	00500(Starch and sucrose metabolism)	beta-amylase, putative, expressed	2.13601	4.12186	5.84253	4.95151	1.884	7.75806	-	-	-	-	-	-	-	-	1.45167	0.0369176	-1.39407	0.0314237	-	-
LOC_Os03g05620	LOC_Os03g05620.1	GO:0005887(integral component of plasma membrane);GO:0022891(substrate-specific transmembrane transporter activity)	NA	inorganic phosphate transporter, putative, expressed	12.1701	25.9246	36.6153	14.7566	20.9017	33.4166	-	-	-	-	-	-	-	-	1.58911	0.0211997	-	-	-	-
LOC_Os03g05900	LOC_Os03g05900.1;LOC_Os03g05900.2	GO:0004497(monooxygenase activity);GO:0044550(secondary metabolite biosynthetic process);GO:0044550(secondary metabolite biosynthetic process)	00906(Carotenoid biosynthesis);00906(Carotenoid biosynthesis)	expressed protein	0.87179	2.51272	2.07874	2.03275	2.83879	3.04048	-	-	-	-	-	-	1.5272	0.030131	-	-	-	-	-	-
LOC_Os03g05920	LOC_Os03g05920.1	GO:0004497(monooxygenase activity);GO:0044550(secondary metabolite biosynthetic process)	NA	expressed protein	3.04365	5.35565	6.11921	3.20852	5.45192	8.71269	-	-	-	-	-	-	-	-	-	-	-	-	1.44121	0.0364734
LOC_Os03g06360	LOC_Os03g06360.1;LOC_Os03g06360.2	GO:0003674(molecular_function);GO:0005634(nucleus);GO:0005730(nucleolus);GO:0005737(cytoplasm);GO:0005829(cytosol);GO:0006873(cellular ion homeostasis);GO:0006970(response to osmotic stress);GO:0009414(response to water deprivation);GO:0009737(response to abscisic acid);GO:0009793(embryo development ending in seed dormancy);GO:0009845(seed germination);GO:0010226(response to lithium ion);GO:00102…	NA	late embryogenesis abundant protein D-34, putative, expressed	0.789485	2.14388	1.53038	2.72456	2.79183	1.00979	1.78704	0.0104446	-	-	-	-	1.44124	0.0451577	-	-	-	-	-1.43198	0.0335914
LOC_Os03g06390	LOC_Os03g06390.1	GO:0003674(molecular_function);GO:0005515(protein binding);GO:0005634(nucleus);GO:0008150(biological_process)	NA	expressed protein	7.65451	20.1278	21.4851	15.5215	30.183	17.393	-	-	-	-	-	-	1.39481	0.0403767	1.48896	0.0310499	-	-	-	-
LOC_Os03g06850	LOC_Os03g06850.5;LOC_Os03g06850.4;LOC_Os03g06850.1;LOC_Os03g06850.3;LOC_Os03g06850.2	GO:0000977(RNA polymerase II regulatory region sequence-specific DNA binding);GO:0003700(transcription factor activity, sequence-specific DNA binding);GO:0005634(nucleus);GO:0006357(regulation of transcription from RNA polymerase II promoter);GO:0006357(regulation of transcription from RNA polymerase II promoter)	NA	B3 DNA binding domain containing protein, expressed	6.01012	16.2855	12.1639	4.98209	11.9614	8.03937	-	-	-	-	-	-	1.43812	0.035816	-	-	-	-	-	-
LOC_Os03g07120	LOC_Os03g07120.1	GO:0003674(molecular_function);GO:0005634(nucleus);GO:0008150(biological_process)	NA	expressed protein	0.842029	0.78623	1.41267	1.44596	2.57057	1.3499	-	-	1.70906	0.0163641	-	-	-	-	-	-	-	-	-	-
LOC_Os03g07400	LOC_Os03g07400.1	NA	NA	expressed protein	3.5322	10.8766	5.96778	8.42439	12.6625	8.58582	-	-	-	-	-	-	1.62258	0.020052	-	-	-	-	-	-
LOC_Os03g08320	LOC_Os03g08320.1	GO:0003714(transcription corepressor activity);GO:0005634(nucleus);GO:0009611(response to wounding);GO:0031347(regulation of defense response);GO:1903507(negative regulation of nucleic acid-templated transcription);GO:2000022(regulation of jasmonic acid mediated signaling pathway)	04075(Plant hormone signal transduction)	ZIM domain containing protein, putative, expressed	1.72095	30.5142	17.4513	2.29367	21.1995	26.2616	-	-	-	-	-	-	4.1482	3.5989e-08	3.34206	4.99689e-06	3.2083	1.04288e-05	3.51723	1.58085e-06
LOC_Os03g08330	LOC_Os03g08330.1	GO:0003714(transcription corepressor activity);GO:0005634(nucleus);GO:0009611(response to wounding);GO:0031347(regulation of defense response);GO:1903507(negative regulation of nucleic acid-templated transcription);GO:2000022(regulation of jasmonic acid mediated signaling pathway)	04075(Plant hormone signal transduction)	ZIM domain containing protein, putative, expressed	0.595854	36.6203	23.2574	4.35385	25.2547	28.6723	-	-	-	-	-	-	-	-	-	-	2.53619	0.000360063	2.71929	0.00012693
LOC_Os03g08490	LOC_Os03g08490.1	GO:0003700(transcription factor activity, sequence-specific DNA binding)	00230(Purine metabolism);00240(Pyrimidine metabolism);03020(RNA polymerase)	AP2 domain containing protein, expressed	0.956268	3.1097	4.54688	2.97598	3.8743	2.59688	1.63788	0.0173968	-	-	-	-	1.70129	0.015864	2.24939	0.00180664	-	-	-	-
LOC_Os03g08500	LOC_Os03g08500.1;LOC_Os03g08500.2	GO:0003700(transcription factor activity, sequence-specific DNA binding);GO:0003700(transcription factor activity, sequence-specific DNA binding)	04626(Plant-pathogen interaction);04626(Plant-pathogen interaction)	AP2 domain containing protein, expressed	12.5451	58.6731	71.6441	45.2223	106.487	43.7722	1.84991	0.00590269	-	-	-	-	2.22558	0.00129817	2.51373	0.000352148	-	-	-	-
LOC_Os03g08520	LOC_Os03g08520.1	GO:0008150(biological_process)	NA	DUF581 domain containing protein, expressed	0.469034	10.2968	6.00995	1.21674	5.64216	8.21623	-	-	-	-	-	-	-	-	-	-	2.21323	0.00234739	2.75546	0.000149551
LOC_Os03g08900	LOC_Os03g08900.1	GO:0006855(drug transmembrane transport);GO:0015238(drug transmembrane transporter activity)	NA	MATE efflux family protein, putative, expressed	0.549641	2.0013	2.17031	1.00584	2.64644	2.57508	-	-	-	-	-	-	1.86437	0.00901364	1.98134	0.00586438	-	-	-	-
LOC_Os03g09045	LOC_Os03g09045.1	NA	NA	retrotransposon protein, putative, unclassified, expressed	1.94021	2.0307	3.81417	4.6848	5.60535	4.12786	-	-	1.46483	0.0370262	-	-	-	-	-	-	-	-	-	-
LOC_Os03g09070	LOC_Os03g09070.1	GO:0005576(extracellular region);GO:0005773(vacuole);GO:0008150(biological_process)	03040(Spliceosome)	leucine rich repeat domain containing protein, putative, expressed	0.298136	0.852197	1.17932	0.535231	1.65041	1.88233	-	-	-	-	-	-	-	-	-	-	1.62459	0.0240454	1.81428	0.0104075
LOC_Os03g09140	LOC_Os03g09140.2;LOC_Os03g09140.1	GO:0005794(Golgi apparatus);GO:0006890(retrograde vesicle-mediated transport, Golgi to ER);GO:0006891(intra-Golgi vesicle-mediated transport);GO:0042147(retrograde transport, endosome to Golgi);GO:0042147(retrograde transport, endosome to Golgi)	04144(Endocytosis);04145(Phagosome);04145(Phagosome)	ras-related protein, putative, expressed	3.76071	5.70643	7.42976	2.65559	7.5351	6.2476	-	-	-	-	-	-	-	-	-	-	1.5046	0.0327112	-	-
LOC_Os03g09170	LOC_Os03g09170.1	GO:0003677(DNA binding);GO:0003700(transcription factor activity, sequence-specific DNA binding);GO:0005515(protein binding);GO:0005634(nucleus);GO:0006351(transcription, DNA-templated);GO:0006355(regulation of transcription, DNA-templated);GO:0006970(response to osmotic stress);GO:0009409(response to cold);GO:0009414(response to water deprivation);GO:0009416(response to light stimulus);GO:000961…	04626(Plant-pathogen interaction)	ethylene-responsive transcription factor, putative, expressed	0.355834	1.24577	1.01507	1.90955	1.1783	4.38603	-	-	-	-	2.11133	0.00262535	-	-	-	-	-	-	-	-
LOC_Os03g10100	LOC_Os03g10100.1	GO:0005351(sugar:proton symporter activity);GO:0005355(glucose transmembrane transporter activity);GO:0005887(integral component of plasma membrane);GO:0035428(hexose transmembrane transport);GO:0046323(glucose import)	NA	transporter family protein, putative, expressed	0.487277	0.991919	2.07204	1.09754	1.29894	3.02186	-	-	-	-	-	-	-	-	2.08824	0.0037502	-	-	1.46116	0.0359446
LOC_Os03g10620	LOC_Os03g10620.2;LOC_Os03g10620.1;LOC_Os03g10620.3	GO:0010223(secondary shoot formation);GO:0016787(hydrolase activity);GO:1901601(strigolactone biosynthetic process);GO:1901601(strigolactone biosynthetic process)	01200(Carbon metabolism);00640(Propanoate metabolism);00280(Valine, leucine and isoleucine degradation);00410(beta-Alanine metabolism);00410(beta-Alanine metabolism)	hydrolase, alpha/beta fold family domain containing protein, expressed	9.79594	32.3435	30.5012	20.4064	38.6257	28.0002	-	-	-	-	-	-	1.72322	0.0115992	1.63861	0.0175518	-	-	-	-
LOC_Os03g10950	LOC_Os03g10950.1	GO:0004722(protein serine/threonine phosphatase activity);GO:0006470(protein dephosphorylation);GO:0046872(metal ion binding)	04075(Plant hormone signal transduction);04931(Insulin resistance)	protein phosphatase 2C, putative, expressed	0.805593	2.77645	4.40759	2.17021	3.95583	7.0359	1.42971	0.0367851	-	-	-	-	1.78512	0.0110203	2.45187	0.000651176	-	-	1.6969	0.014699
LOC_Os03g11550	LOC_Os03g11550.1;LOC_Os03g11550.2	GO:0005515(protein binding);GO:0005634(nucleus);GO:0007165(signal transduction);GO:0009414(response to water deprivation);GO:0009737(response to abscisic acid);GO:0009737(response to abscisic acid)	04144(Endocytosis);04144(Endocytosis)	protein of unknown function DUF1675 domain containing protein, expressed	4.28581	12.3553	8.47728	6.11617	11.8338	5.55181	-	-	-	-	-	-	1.52749	0.025569	-	-	-	-	-	-
LOC_Os03g11900	LOC_Os03g11900.1	GO:0005351(sugar:proton symporter activity);GO:0005355(glucose transmembrane transporter activity);GO:0005887(integral component of plasma membrane);GO:0035428(hexose transmembrane transport);GO:0046323(glucose import)	NA	transporter family protein, putative, expressed	6.21931	25.5933	19.5817	8.50785	37.5423	33.3791	-	-	-	-	-	-	2.04094	0.00303066	1.65468	0.0166181	2.14165	0.0022165	1.97208	0.00429343
LOC_Os03g12390	LOC_Os03g12390.1	GO:0004702(receptor signaling protein serine/threonine kinase activity);GO:0005737(cytoplasm)	04626(Plant-pathogen interaction)	STE_MEK_ste7_MAP2K.6 - STE kinases include homologs to sterile 7, sterile 11 and sterile 20 from yeast, expressed	1.16455	4.09087	6.05717	4.86079	10.7402	6.94164	2.06141	0.00287922	1.39254	0.0441124	-	-	1.81263	0.00973427	2.37887	0.000870567	-	-	-	-
LOC_Os03g12500	LOC_Os03g12500.1	GO:0004497(monooxygenase activity);GO:0016125(sterol metabolic process)	00592(alpha-Linolenic acid metabolism)	cytochrome P450, putative, expressed	6.20518	17.9895	13.1991	10.4851	13.9317	20.6409	-	-	-	-	-	-	1.53561	0.0242465	-	-	-	-	-	-
LOC_Os03g12879	LOC_Os03g12879.1	NA	NA	expressed protein	1.87372	4.93092	4.17834	3.18554	5.52275	4.29285	-	-	-	-	-	-	1.39596	0.0441132	-	-	-	-	-	-
LOC_Os03g13200	LOC_Os03g13200.1	GO:0004601(peroxidase activity);GO:0020037(heme binding)	00940(Phenylpropanoid biosynthesis)	peroxidase precursor, putative, expressed	18.6423	13.3879	21.4307	34.7509	35.7735	22.0794	-	-	1.41796	0.0391978	-	-	-	-	-	-	-	-	-	-
LOC_Os03g13210	LOC_Os03g13210.1	GO:0004601(peroxidase activity);GO:0005576(extracellular region);GO:0005634(nucleus);GO:0005737(cytoplasm);GO:0006979(response to oxidative stress);GO:0020037(heme binding);GO:0042744(hydrogen peroxide catabolic process);GO:0046872(metal ion binding);GO:0055114(oxidation-reduction process)	00940(Phenylpropanoid biosynthesis)	peroxidase precursor, putative, expressed	3.4942	12.7559	15.9407	4.20597	23.8352	14.7672	-	-	-	-	-	-	1.86813	0.00673292	2.18968	0.00177082	2.50259	0.000421404	1.81189	0.00886707
LOC_Os03g13300	LOC_Os03g13300.1	GO:0004351(glutamate decarboxylase activity);GO:0005516(calmodulin binding);GO:0005829(cytosol);GO:0006536(glutamate metabolic process);GO:0030170(pyridoxal phosphate binding);GO:0046686(response to cadmium ion)	00650(Butanoate metabolism);00250(Alanine, aspartate and glutamate metabolism);00410(beta-Alanine metabolism);00430(Taurine and hypotaurine metabolism)	glutamate decarboxylase, putative, expressed	0.46371	5.1828	2.96583	0.49086	1.91709	2.8866	-	-	-1.43481	0.0287939	-	-	3.48244	2.96813e-06	2.67714	0.000258005	1.96554	0.00664454	2.55599	0.000406426
LOC_Os03g13640	LOC_Os03g13640.1	NA	NA	expressed protein	1.87713	2.75026	3.57695	4.94043	4.60507	4.49973	1.39611	0.0430176	-	-	-	-	-	-	-	-	-	-	-	-
LOC_Os03g13840	LOC_Os03g13840.1;LOC_Os03g13840.2	GO:0003674(molecular_function);GO:0005737(cytoplasm);GO:0005886(plasma membrane);GO:0009409(response to cold);GO:0009414(response to water deprivation);GO:0009644(response to high light intensity);GO:0009651(response to salt stress);GO:0009651(response to salt stress)	04144(Endocytosis);04144(Endocytosis)	senescence-associated protein, putative, expressed	8.38119	23.2896	36.5812	10.6055	9.55135	38.765	-	-	-1.28591	0.0459432	-	-	1.47446	0.0302707	2.12587	0.00225707	-	-	1.86994	0.00665123
LOC_Os03g14000	LOC_Os03g14000.1;LOC_Os03g14000.2	GO:0000062(fatty-acyl-CoA binding);GO:0001666(response to hypoxia);GO:0005515(protein binding);GO:0005778(peroxisomal membrane);GO:0005783(endoplasmic reticulum);GO:0005789(endoplasmic reticulum membrane);GO:0005886(plasma membrane);GO:0006869(lipid transport);GO:0008289(lipid binding);GO:0009514(glyoxysome);GO:0010288(response to lead ion);GO:0016021(integral component of membrane);GO:0032791(le…	NA	acyl CoA binding protein, putative, expressed	13.5696	15.2265	35.1057	28.801	28.7236	13.9243	-	-	-	-	-1.3341	0.0444018	-	-	1.37133	0.0465323	-	-	-	-
LOC_Os03g14050	LOC_Os03g14050.2;LOC_Os03g14050.1	GO:0003674(molecular_function);GO:0005576(extracellular region);GO:0031225(anchored component of membrane);GO:0051707(response to other organism);GO:0051707(response to other organism)	03013(RNA transport);03013(RNA transport)	thaumatin-like protein 1 precursor, putative, expressed	16.687	36.8415	49.7724	19.6359	25.9149	41.9996	-	-	-	-	-	-	-	-	1.57662	0.0221132	-	-	-	-
LOC_Os03g14370	LOC_Os03g14370.1;LOC_Os03g14370.2	GO:0005575(cellular_component);GO:0008152(metabolic process);GO:0009737(response to abscisic acid);GO:0016597(amino acid binding);GO:0016597(amino acid binding)	NA	ACT domain containing protein, expressed	3.48582	9.72463	9.36867	5.43605	9.49311	11.719	-	-	-	-	-	-	1.48015	0.0305559	1.42635	0.0398085	-	-	-	-
LOC_Os03g14654	LOC_Os03g14654.1	NA	NA	LTPL108 - Protease inhibitor/seed storage/LTP family protein precursor, expressed	8.33894	1.49447	0.750392	6.2913	8.24682	21.1056	-	-	2.4642	0.000586627	-	-	-2.48023	0.000397241	-	-	-	-	1.7462	0.0116525
LOC_Os03g14915	LOC_Os03g14915.1	GO:0003333(amino acid transmembrane transport);GO:0005275(amine transmembrane transporter activity);GO:0005886(plasma membrane);GO:0006865(amino acid transport);GO:0009507(chloroplast);GO:0009706(chloroplast inner membrane);GO:0016020(membrane);GO:0016021(integral component of membrane)	NA	expressed protein	4.68259	1.00072	2.25386	2.62721	1.49827	2.30946	-	-	-	-	-	-	-2.22627	0.00141729	-	-	-	-	-	-
LOC_Os03g15230	LOC_Os03g15230.1	GO:0005739(mitochondrion);GO:0008150(biological_process);GO:0015031(protein transport)	04144(Endocytosis)	DUF292 domain containing protein, expressed	2.8519	4.63296	9.33084	5.69949	8.45165	6.56909	-	-	-	-	-	-	-	-	1.71008	0.0138862	-	-	-	-
LOC_Os03g15270	LOC_Os03g15270.1	GO:0005575(cellular_component);GO:0008152(metabolic process);GO:0052689(carboxylic ester hydrolase activity)	04075(Plant hormone signal transduction)	gibberellin receptor GID1L2, putative, expressed	0.741133	3.53261	2.9497	1.20608	3.38374	2.2416	-	-	-	-	-	-	2.25293	0.00164733	1.99276	0.00563819	1.4883	0.0362872	-	-
LOC_Os03g15960	LOC_Os03g15960.1;LOC_Os03g15960.2	GO:0009408(response to heat);GO:0009408(response to heat)	04141(Protein processing in endoplasmic reticulum);04141(Protein processing in endoplasmic reticulum)	hsp20/alpha crystallin family protein, putative, expressed	3.33722	9.90855	7.94052	7.87539	10.3316	6.57845	-	-	-	-	-	-	1.57002	0.0230502	-	-	-	-	-	-
LOC_Os03g16170	LOC_Os03g16170.1;LOC_Os03g16170.2	GO:0004722(protein serine/threonine phosphatase activity);GO:0005267(potassium channel activity);GO:0005886(plasma membrane);GO:0006470(protein dephosphorylation);GO:0009788(negative regulation of abscisic acid-activated signaling pathway);GO:0009939(positive regulation of gibberellic acid mediated signaling pathway);GO:0010030(positive regulation of seed germination);GO:0046872(metal ion binding…	04075(Plant hormone signal transduction);04931(Insulin resistance);04931(Insulin resistance)	protein phosphatase 2C, putative, expressed	1.43644	2.973	2.20565	3.67118	4.05517	7.27781	1.35375	0.0448327	-	-	1.7223	0.0114474	-	-	-	-	-	-	-	-
LOC_Os03g16390	LOC_Os03g16390.1	GO:0005739(mitochondrion);GO:0008150(biological_process)	NA	avr9/Cf-9 rapidly elicited protein, putative, expressed	0.217168	0.846226	0.841556	0.526651	0.727649	2.37708	-	-	-	-	1.49806	0.0295404	-	-	-	-	-	-	2.17427	0.00262181
LOC_Os03g16950	LOC_Os03g16950.1	GO:0004674(protein serine/threonine kinase activity);GO:0005886(plasma membrane);GO:0006468(protein phosphorylation);GO:0006952(defense response);GO:0009506(plasmodesma)	NA	cysteine-rich repeat secretory protein 55 precursor, putative, expressed	7.58355	25.4676	15.6518	10.5696	15.3896	16.6902	-	-	-	-	-	-	1.74772	0.0108331	-	-	-	-	-	-
LOC_Os03g17070	LOC_Os03g17070.1	GO:0009507(chloroplast);GO:0009534(chloroplast thylakoid);GO:0009535(chloroplast thylakoid membrane);GO:0009579(thylakoid);GO:0009735(response to cytokinin);GO:0009941(chloroplast envelope);GO:0015078(hydrogen ion transmembrane transporter activity);GO:0015986(ATP synthesis coupled proton transport);GO:0016020(membrane);GO:0016021(integral component of membrane);GO:0016787(hydrolase activity);GO:…	00190(Oxidative phosphorylation);00195(Photosynthesis)	ATP synthase B chain, chloroplast precursor, putative, expressed	15.632	39.6228	35.6236	53.4739	72.1207	52.2675	1.77433	0.0080814	-	-	-	-	1.34183	0.0483276	-	-	-	-	-	-
LOC_Os03g17100	LOC_Os03g17100.1	GO:0000790(nuclear chromatin);GO:0003677(DNA binding);GO:0006342(chromatin silencing)	04070(Phosphatidylinositol signaling system);04626(Plant-pathogen interaction)	Core histone H2A/H2B/H3/H4 domain containing protein, putative, expressed	265.401	614.9	415.963	680.25	880.602	588.822	1.35789	0.039446	-	-	-	-	-	-	-	-	-	-	-	-
LOC_Os03g17200	LOC_Os03g17200.1	GO:0003674(molecular_function);GO:0009507(chloroplast);GO:0032502(developmental process)	NA	plant-specific domain TIGR01589 family protein, expressed	7.61756	20.5284	10.0559	10.1813	17.0821	12.2813	-	-	-	-	-	-	1.43022	0.0412362	-	-	-	-	-	-
LOC_Os03g17700	LOC_Os03g17700.1	GO:0000169(activation of MAPK activity involved in osmosensory signaling pathway);GO:0004672(protein kinase activity);GO:0004707(MAP kinase activity);GO:0005515(protein binding);GO:0005524(ATP binding);GO:0005634(nucleus);GO:0005737(cytoplasm);GO:0006970(response to osmotic stress);GO:0006979(response to oxidative stress);GO:0007165(signal transduction);GO:0009409(response to cold);GO:0009555(pol…	04933(AGE-RAGE signaling pathway in diabetic complications)	CGMC_MAPKCGMC_2_ERK.2 - CGMC includes CDA, MAPK, GSK3, and CLKC kinases, expressed	6.68537	28.3009	23.1608	9.18197	19.0334	29.2482	-	-	-	-	-	-	2.08177	0.00258168	1.7926	0.00975288	-	-	1.67147	0.0150288
LOC_Os03g18770	LOC_Os03g18770.1	GO:0003674(molecular_function);GO:0005575(cellular_component);GO:0007568(aging);GO:0009620(response to fungus)	NA	wound-induced protein WI12, putative, expressed	10.4308	35.6808	46.6474	17.5031	31.0865	36.7014	-	-	-	-	-	-	1.7743	0.00951496	2.16095	0.00193082	-	-	-	-
LOC_Os03g18820	LOC_Os03g18820.2;LOC_Os03g18820.1	GO:0000139(Golgi membrane);GO:0000271(polysaccharide biosynthetic process);GO:0005515(protein binding);GO:0005768(endosome);GO:0005794(Golgi apparatus);GO:0005802(trans-Golgi network);GO:0006486(protein glycosylation);GO:0009969(xyloglucan biosynthetic process);GO:0010411(xyloglucan metabolic process);GO:0016021(integral component of membrane);GO:0016740(transferase activity);GO:0016757(transfera…	NA	glycosyltransferase, putative, expressed	36.4584	36.2503	33.4596	13.3379	4.9179	31.5157	-1.45072	0.0311325	-2.88188	3.24105e-05	-	-	-	-	-	-	-1.43942	0.0254536	-	-
LOC_Os03g18870	LOC_Os03g18870.1	GO:0005737(cytoplasm);GO:0006457(protein folding)	04141(Protein processing in endoplasmic reticulum)	heat shock protein DnaJ, putative, expressed	3.91522	7.06854	11.9238	12.0075	11.3916	10.2232	1.61677	0.0162628	-	-	-	-	-	-	1.60668	0.0210846	-	-	-	-
LOC_Os03g19270	LOC_Os03g19270.1;LOC_Os03g19270.2;LOC_Os03g19270.3;LOC_Os03g19270.4	GO:0005524(ATP binding);GO:0005634(nucleus);GO:0005773(vacuole);GO:0006950(response to stress);GO:0006950(response to stress)	NA	universal stress protein domain containing protein, putative, expressed	2.2339	7.66885	10.8764	3.20721	7.36395	6.15537	-	-	-	-	-	-	1.77944	0.0109772	2.28356	0.0012974	-	-	-	-
LOC_Os03g19310	LOC_Os03g19310.1	GO:0000139(Golgi membrane);GO:0000271(polysaccharide biosynthetic process);GO:0005515(protein binding);GO:0005768(endosome);GO:0005794(Golgi apparatus);GO:0005802(trans-Golgi network);GO:0009969(xyloglucan biosynthetic process);GO:0010411(xyloglucan metabolic process);GO:0016021(integral component of membrane);GO:0016740(transferase activity);GO:0016757(transferase activity, transferring glycosyl…	NA	glycosyltransferase, putative, expressed	1.79876	4.85052	6.17618	5.19398	6.44136	5.32	1.52984	0.0230059	-	-	-	-	1.43114	0.038217	1.77971	0.0111415	-	-	-	-
LOC_Os03g19720	LOC_Os03g19720.1	GO:0005509(calcium ion binding)	04070(Phosphatidylinositol signaling system);04626(Plant-pathogen interaction)	EF hand family protein, putative, expressed	2.51547	6.16827	5.73885	9.35512	11.524	7.7827	1.89493	0.0061139	-	-	-	-	-	-	-	-	-	-	-	-
LOC_Os03g19990	LOC_Os03g19990.1	GO:0003674(molecular_function);GO:0005576(extracellular region);GO:0005773(vacuole);GO:0005774(vacuolar membrane);GO:0008150(biological_process);GO:0009505(plant-type cell wall)	NA	WD40-like Beta Propeller Repeat family protein, expressed	0.168741	1.64359	0.380548	0.391715	1.3804	0.912208	-	-	-	-	-	-	-	-	-	-	1.81721	0.0122627	-	-
LOC_Os03g20090	LOC_Os03g20090.1	GO:0003677(DNA binding);GO:0003700(transcription factor activity, sequence-specific DNA binding);GO:0005634(nucleus);GO:0006351(transcription, DNA-templated);GO:0006355(regulation of transcription, DNA-templated);GO:0006952(defense response);GO:0009620(response to fungus);GO:0009651(response to salt stress);GO:0009723(response to ethylene);GO:0009737(response to abscisic acid);GO:0009753(response…	04626(Plant-pathogen interaction)	MYB family transcription factor, putative, expressed	0.50774	1.7857	1.02894	0.546791	0.966413	1.5356	-	-	-	-	-	-	-	-	-	-	-	-	1.48974	0.0412266
LOC_Os03g21380	LOC_Os03g21380.2;LOC_Os03g21380.1	GO:0005509(calcium ion binding);GO:0005509(calcium ion binding)	04626(Plant-pathogen interaction);04626(Plant-pathogen interaction)	OsCML27 - Calmodulin-related calcium sensor protein, expressed	2.50726	8.72201	5.95069	4.37529	5.17844	7.23795	-	-	-	-	-	-	1.79855	0.00901151	-	-	-	-	-	-
LOC_Os03g21640	LOC_Os03g21640.1;LOC_Os03g21640.2	GO:0003674(molecular_function);GO:0005634(nucleus);GO:0008150(biological_process);GO:0008150(biological_process)	NA	expressed protein	1.75893	4.95924	3.77174	1.94881	3.02724	4.15851	-	-	-	-	-	-	1.49542	0.0293201	-	-	-	-	-	-
LOC_Os03g21820	LOC_Os03g21820.1	GO:0005576(extracellular region);GO:0005618(cell wall);GO:0006949(syncytium formation);GO:0009664(plant-type cell wall organization);GO:0009826(unidimensional cell growth);GO:0009828(plant-type cell wall loosening);GO:0009831(plant-type cell wall modification involved in multidimensional cell growth);GO:0016020(membrane)	NA	expansin precursor, putative, expressed	2.98423	9.31614	5.8656	6.15245	12.0894	9.96207	-	-	-	-	-	-	1.64237	0.0171153	-	-	-	-	-	-
LOC_Os03g22010	LOC_Os03g22010.1;LOC_Os03g22010.4;LOC_Os03g22010.3;LOC_Os03g22010.2	GO:0004601(peroxidase activity);GO:0005515(protein binding);GO:0005576(extracellular region);GO:0005618(cell wall);GO:0005794(Golgi apparatus);GO:0005829(cytosol);GO:0006979(response to oxidative stress);GO:0009809(lignin biosynthetic process);GO:0010089(xylem development);GO:0020037(heme binding);GO:0042744(hydrogen peroxide catabolic process);GO:0046872(metal ion binding);GO:0048046(apoplast);G…	00940(Phenylpropanoid biosynthesis);00940(Phenylpropanoid biosynthesis)	peroxidase precursor, putative, expressed	23.4761	18.1202	34.2118	37.2557	49.9352	36.3307	-	-	1.46246	0.0334249	-	-	-	-	-	-	-	-	-	-
LOC_Os03g22020	LOC_Os03g22020.1	GO:0004601(peroxidase activity);GO:0005515(protein binding);GO:0005576(extracellular region);GO:0005618(cell wall);GO:0005794(Golgi apparatus);GO:0005829(cytosol);GO:0006979(response to oxidative stress);GO:0009809(lignin biosynthetic process);GO:0010089(xylem development);GO:0020037(heme binding);GO:0042744(hydrogen peroxide catabolic process);GO:0046872(metal ion binding);GO:0048046(apoplast);G…	00940(Phenylpropanoid biosynthesis)	peroxidase precursor, putative, expressed	2.83163	3.76051	3.65836	7.26541	4.78208	4.04364	1.35941	0.0422558	-	-	-	-	-	-	-	-	-	-	-	-
LOC_Os03g22490	LOC_Os03g22490.3;LOC_Os03g22490.2;LOC_Os03g22490.4;LOC_Os03g22490.1	GO:0005737(cytoplasm);GO:0030001(metal ion transport);GO:0046914(transition metal ion binding);GO:0046916(cellular transition metal ion homeostasis);GO:0046916(cellular transition metal ion homeostasis)	NA	heavy metal-associated domain containing protein, expressed	9.47583	7.29898	23.7036	27.9273	14.6601	25.0871	1.55935	0.0191498	-	-	-	-	-	-	-	-	-	-	-	-
LOC_Os03g22790	LOC_Os03g22790.1	GO:0000272(polysaccharide catabolic process);GO:0005737(cytoplasm);GO:0009507(chloroplast);GO:0016161(beta-amylase activity)	00500(Starch and sucrose metabolism)	beta-amylase, putative, expressed	3.68251	11.3127	9.96422	7.93494	11.7211	8.08628	-	-	-	-	-	-	1.61918	0.0180386	1.43607	0.0383913	-	-	-	-
LOC_Os03g23010	LOC_Os03g23010.1;LOC_Os03g23010.2;LOC_Os03g23010.3;LOC_Os03g23010.5;LOC_Os03g23010.4	GO:0005515(protein binding);GO:0005737(cytoplasm);GO:0009414(response to water deprivation);GO:0009617(response to bacterium);GO:0009644(response to high light intensity);GO:0009644(response to high light intensity)	NA	expressed protein	40.7286	127.715	148.225	83.6263	119.155	115.844	-	-	-	-	-	-	1.64881	0.0155114	1.86367	0.00703683	-	-	-	-
LOC_Os03g25150	LOC_Os03g25150.1	GO:0016020(membrane);GO:0016709(oxidoreductase activity, acting on paired donors, with incorporation or reduction of molecular oxygen, NAD(P)H as one donor, and incorporation of one atom of oxygen);GO:0044550(secondary metabolite biosynthetic process)	00941(Flavonoid biosynthesis);00944(Flavone and flavonol biosynthesis)	transposon protein, putative, unclassified, expressed	1.80833	2.43122	4.83109	4.64571	4.82479	4.43687	1.36124	0.0416439	-	-	-	-	-	-	1.4177	0.0421525	-	-	-	-
LOC_Os03g27080	LOC_Os03g27080.2;LOC_Os03g27080.1	GO:0001077(transcriptional activator activity, RNA polymerase II core promoter proximal region sequence-specific binding);GO:0005634(nucleus);GO:0043565(sequence-specific DNA binding);GO:0045944(positive regulation of transcription from RNA polymerase II promoter);GO:0045944(positive regulation of transcription from RNA polymerase II promoter)	NA	calmodulin-binding transcription activator 2, putative, expressed	27.3101	33.317	74.6028	24.3828	27.336	52.3939	-	-	-	-	-	-	-	-	1.4498	0.0352138	-	-	-	-
LOC_Os03g28160	LOC_Os03g28160.1;LOC_Os03g28160.2	GO:0009699(phenylpropanoid biosynthetic process);GO:0042349(guiding stereospecific synthesis activity);GO:0042349(guiding stereospecific synthesis activity)	NA	jacalin-like lectin domain containing protein, expressed	5.36954	3.46256	9.73403	12.6391	12.636	8.11473	-	-	1.86763	0.00754069	-	-	-	-	-	-	-	-	-	-
LOC_Os03g28940	LOC_Os03g28940.2;LOC_Os03g28940.1	GO:0003714(transcription corepressor activity);GO:0005634(nucleus);GO:0009611(response to wounding);GO:0031347(regulation of defense response);GO:1903507(negative regulation of nucleic acid-templated transcription);GO:2000022(regulation of jasmonic acid mediated signaling pathway);GO:2000022(regulation of jasmonic acid mediated signaling pathway)	04075(Plant hormone signal transduction);04075(Plant hormone signal transduction)	ZIM domain containing protein, putative, expressed	35.7935	95.6789	97.1093	42.3651	67.438	118.208	-	-	-	-	-	-	1.4185	0.0366206	1.43991	0.0364939	-	-	1.48038	0.0305506
LOC_Os03g28980	LOC_Os03g28980.1	GO:0003674(molecular_function);GO:0005576(extracellular region);GO:0005773(vacuole);GO:0005774(vacuolar membrane);GO:0008150(biological_process);GO:0009505(plant-type cell wall)	NA	WD40-like Beta Propeller Repeat family protein, expressed	0.330683	4.27754	1.81094	0.886473	2.64258	1.54766	-	-	-	-	-	-	-	-	-	-	1.5758	0.0266827	-	-
LOC_Os03g28990	LOC_Os03g28990.1;LOC_Os03g28990.2	GO:0004842(ubiquitin-protein transferase activity);GO:0005576(extracellular region);GO:0005886(plasma membrane);GO:0008270(zinc ion binding);GO:0008270(zinc ion binding)	NA	zinc finger family protein, putative, expressed	1.5405	2.31141	2.39888	4.02383	5.90026	2.82671	1.38517	0.0396196	-	-	-	-	-	-	-	-	-	-	-	-
LOC_Os03g29190	LOC_Os03g29190.1;LOC_Os03g29190.2	GO:0005829(cytosol);GO:0009860(pollen tube growth);GO:0010183(pollen tube guidance);GO:0045454(cell redox homeostasis);GO:0046686(response to cadmium ion);GO:0047134(protein-disulfide reductase activity);GO:0055114(oxidation-reduction process);GO:0080092(regulation of pollen tube growth);GO:0080092(regulation of pollen tube growth)	NA	PDI, putative, expressed	5.57753	7.04744	16.2042	5.63613	9.1176	21.8253	-	-	-	-	-	-	-	-	1.53867	0.0259371	-	-	1.95322	0.00473717
LOC_Os03g29770	LOC_Os03g29770.1	GO:0005509(calcium ion binding)	NA	EF hand family protein, expressed	0.32422	1.12533	1.62301	2.23658	5.84482	2.71386	-	-	2.37681	0.000971539	-	-	-	-	-	-	-	-	-	-
LOC_Os03g29850	LOC_Os03g29850.1	GO:0005385(zinc ion transmembrane transporter activity);GO:0016020(membrane);GO:0071577(zinc II ion transmembrane transport)	NA	metal cation transporter, putative, expressed	2.83402	5.1076	7.46462	6.84189	7.83102	11.0484	-	-	-	-	-	-	-	-	1.39722	0.0451369	-	-	-	-
LOC_Os03g29930	LOC_Os03g29930.1	NA	NA	expressed protein	0.552415	2.59735	4.42713	1.42731	4.52713	5.44121	-	-	-	-	-	-	-	-	-	-	1.6653	0.0197245	1.93063	0.00621958
LOC_Os03g30470	LOC_Os03g30470.1	GO:0004568(chitinase activity);GO:0006040(amino sugar metabolic process);GO:0008061(chitin binding);GO:0008843(endochitinase activity);GO:0016231(beta-N-acetylglucosaminidase activity);GO:0050832(defense response to fungus)	00520(Amino sugar and nucleotide sugar metabolism)	CHIT4 - Chitinase family protein precursor, expressed	0.497735	1.73066	2.43637	1.04954	3.5874	2.66664	-	-	-	-	-	-	-	-	-	-	1.77319	0.0139415	-	-
LOC_Os03g31180	LOC_Os03g31180.2;LOC_Os03g31180.1;LOC_Os03g31180.3	GO:0004143(diacylglycerol kinase activity);GO:0005509(calcium ion binding);GO:0005524(ATP binding);GO:0005737(cytoplasm);GO:0006952(defense response);GO:0007205(protein kinase C-activating G-protein coupled receptor signaling pathway);GO:0016021(integral component of membrane);GO:0016310(phosphorylation);GO:0035556(intracellular signal transduction);GO:0035556(intracellular signal transduction)	00561(Glycerolipid metabolism);00564(Glycerophospholipid metabolism);04070(Phosphatidylinositol signaling system);04070(Phosphatidylinositol signaling system)	diacylglycerol kinase 1, putative, expressed	8.04597	2.44356	7.74799	5.88406	2.85575	5.17788	-	-	-	-	-	-	-1.71928	0.00990455	-	-	-	-	-	-
LOC_Os03g32490	LOC_Os03g32490.1	GO:0003674(molecular_function);GO:0008150(biological_process);GO:0009507(chloroplast);GO:0016021(integral component of membrane)	NA	DUF1230 domain containing protein, expressed	1.51441	1.25395	2.50623	4.6174	2.9249	3.90568	1.60832	0.0187633	-	-	-	-	-	-	-	-	-	-	-	-
LOC_Os03g36560	LOC_Os03g36560.1	GO:0004601(peroxidase activity);GO:0009505(plant-type cell wall);GO:0009664(plant-type cell wall organization)	00940(Phenylpropanoid biosynthesis)	peroxidase precursor, putative, expressed	2.15266	7.73032	5.34504	2.98579	5.54849	4.7938	-	-	-	-	-	-	1.84441	0.00779879	-	-	-	-	-	-
LOC_Os03g37010	LOC_Os03g37010.2;LOC_Os03g37010.3;LOC_Os03g37010.1	GO:0005576(extracellular region);GO:0016757(transferase activity, transferring glycosyl groups);GO:0016757(transferase activity, transferring glycosyl groups)	00514(Other types of O-glycan biosynthesis);00514(Other types of O-glycan biosynthesis)	glycosyltransferase, putative, expressed	44.8538	17.5127	21.6346	16.8006	18.4214	47.6217	-1.41672	0.0351258	-	-	-	-	-1.35683	0.0378215	-	-	-	-	1.5031	0.0282043
LOC_Os03g37840	LOC_Os03g37840.1	GO:0015079(potassium ion transmembrane transporter activity);GO:0016020(membrane)	NA	potassium transporter, putative, expressed	0.478477	0.245824	1.26927	1.26363	0.937362	3.08975	1.40106	0.0405162	-	-	-	-	-	-	1.40748	0.0493247	-	-	-	-
LOC_Os03g38120	LOC_Os03g38120.1	NA	NA	expressed protein	3.5895	10.2392	11.7383	17.0807	28.2803	12.5292	2.25052	0.00146609	1.4657	0.0360128	-	-	1.51224	0.033842	1.70937	0.019036	-	-	-	-
LOC_Os03g38540	LOC_Os03g38540.2;LOC_Os03g38540.1;LOC_Os03g38540.3	GO:0005542(folic acid binding);GO:0008152(metabolic process);GO:0009507(chloroplast);GO:0016740(transferase activity);GO:0016740(transferase activity)	NA	folic acid binding protein, putative, expressed	10.0537	32.6345	18.5811	9.31734	20.952	21.1374	-	-	-	-	-	-	1.69867	0.0128251	-	-	-	-	-	-
LOC_Os03g38640	LOC_Os03g38640.1	NA	NA	expressed protein	1.71549	3.26206	3.18801	4.36599	5.40151	2.46366	1.34769	0.0461139	-	-	-	-	-	-	-	-	-	-	-	-
LOC_Os03g40180	LOC_Os03g40180.2;LOC_Os03g40180.1	GO:0002181(cytoplasmic translation);GO:0003735(structural constituent of ribosome);GO:0022625(cytosolic large ribosomal subunit);GO:0022625(cytosolic large ribosomal subunit)	03010(Ribosome);03010(Ribosome)	60S ribosomal protein L15, putative, expressed	133.217	121.644	156.154	89.9127	123.573	230.522	-	-	-	-	-	-	-	-	-	-	-	-	1.35831	0.0469713
LOC_Os03g41100	LOC_Os03g41100.1	GO:0005515(protein binding);GO:0005634(nucleus);GO:0007049(cell cycle);GO:0016538(cyclin-dependent protein serine/threonine kinase regulator activity);GO:0051301(cell division);GO:0051726(regulation of cell cycle)	03010(Ribosome)	cyclin, putative, expressed	10.326	26.33	11.7314	11.1929	23.3155	16.9454	-	-	-	-	-	-	1.35042	0.0472028	-	-	-	-	-	-
LOC_Os03g43440	LOC_Os03g43440.1	GO:0004674(protein serine/threonine kinase activity);GO:0005634(nucleus);GO:0005737(cytoplasm);GO:0006468(protein phosphorylation);GO:0035556(intracellular signal transduction)	04140(Regulation of autophagy);04931(Insulin resistance)	CAMK_KIN1/SNF1/Nim1_like.17 - CAMK includes calcium/calmodulin depedent protein kinases, expressed	1.5024	2.89954	3.24506	5.077	4.91906	3.8636	1.75671	0.00998262	-	-	-	-	-	-	-	-	-	-	-	-
LOC_Os03g44380	LOC_Os03g44380.1	GO:0006970(response to osmotic stress);GO:0009414(response to water deprivation);GO:0009507(chloroplast);GO:0009535(chloroplast thylakoid membrane);GO:0009570(chloroplast stroma);GO:0009688(abscisic acid biosynthetic process);GO:0042538(hyperosmotic salinity response);GO:0045549(9-cis-epoxycarotenoid dioxygenase activity);GO:0046872(metal ion binding);GO:0055114(oxidation-reduction process)	00906(Carotenoid biosynthesis)	9-cis-epoxycarotenoid dioxygenase 1, chloroplast precursor, putative, expressed	0.422812	1.22559	0.901164	0.848981	1.85244	2.21011	-	-	-	-	-	-	1.53539	0.0304175	-	-	-	-	-	-
LOC_Os03g44540	LOC_Os03g44540.1	GO:0003677(DNA binding);GO:0003700(transcription factor activity, sequence-specific DNA binding);GO:0005634(nucleus);GO:0006351(transcription, DNA-templated);GO:0006355(regulation of transcription, DNA-templated);GO:0016602(CCAAT-binding factor complex)	NA	nuclear transcription factor Y subunit, putative, expressed	12.98	6.38622	19.9984	7.38588	6.81413	5.67139	-	-	-	-	-1.81811	0.00697941	-	-	-	-	-	-	-	-
LOC_Os03g44580	LOC_Os03g44580.3;LOC_Os03g44580.1;LOC_Os03g44580.2	GO:0008375(acetylglucosaminyltransferase activity);GO:0009506(plasmodesma);GO:0016020(membrane);GO:0016757(transferase activity, transferring glycosyl groups);GO:0016757(transferase activity, transferring glycosyl groups)	NA	DNA binding protein, putative, expressed	9.4069	4.73324	9.53083	9.39119	17.8405	9.42601	-	-	1.91425	0.00571105	-	-	-	-	-	-	-	-	-	-
LOC_Os03g45220	LOC_Os03g45220.1	NA	NA	expressed protein	8.74065	20.735	22.4165	26.1353	36.1943	22.1944	1.58019	0.0185133	-	-	-	-	-	-	-	-	-	-	-	-
LOC_Os03g45280	LOC_Os03g45280.1	NA	NA	dehydrin, putative, expressed	37.0982	98.4881	93.0505	77.9146	74.9711	118.585	-	-	-	-	-	-	1.4086	0.0380005	-	-	-	-	-	-
LOC_Os03g45390	LOC_Os03g45390.1	GO:0004553(hydrolase activity, hydrolyzing O-glycosyl compounds);GO:0030247(polysaccharide binding);GO:0046658(anchored component of plasma membrane)	00500(Starch and sucrose metabolism)	glucan endo-1,3-beta-glucosidase precursor, putative, expressed	0.570934	1.53735	1.96521	0.914613	2.92071	1.53689	-	-	-	-	-	-	1.42905	0.0467043	1.78328	0.0139171	1.67509	0.0182919	-	-
LOC_Os03g45710	LOC_Os03g45710.1	NA	00195(Photosynthesis)	2Fe-2S iron-sulfur cluster binding domain containing protein, expressed	3.50221	7.01443	6.86777	12.2191	20.8578	10.7236	1.80281	0.00786798	1.57219	0.02315	-	-	-	-	-	-	-	-	-	-
LOC_Os03g46440	LOC_Os03g46440.3;LOC_Os03g46440.2;LOC_Os03g46440.1	GO:0051245(negative regulation of cellular defense response);GO:0051245(negative regulation of cellular defense response)	04075(Plant hormone signal transduction);04075(Plant hormone signal transduction)	BTBA4 - Bric-a-Brac,Tramtrack, Broad Complex BTB domain with Ankyrin repeat region, expressed	4.81066	8.09158	14.1009	5.97	9.38466	15.2082	-	-	-	-	-	-	-	-	1.55148	0.024466	-	-	1.34904	0.0487711
LOC_Os03g46640	LOC_Os03g46640.1	GO:0000287(magnesium ion binding);GO:0004170(dUTP diphosphatase activity);GO:0005737(cytoplasm);GO:0006226(dUMP biosynthetic process);GO:0046081(dUTP catabolic process)	00240(Pyrimidine metabolism)	deoxyuridine 5-triphosphate nucleotidohydrolase, putative, expressed	2.64952	9.37414	7.28721	7.90318	14.8402	7.98472	1.5767	0.0200832	-	-	-	-	1.82295	0.00867304	1.45963	0.0379263	-	-	-	-
LOC_Os03g47140	LOC_Os03g47140.1	GO:0005515(protein binding);GO:0005524(ATP binding);GO:0005634(nucleus);GO:0006351(transcription, DNA-templated);GO:0006355(regulation of transcription, DNA-templated);GO:0009624(response to nematode);GO:0048364(root development);GO:0048366(leaf development);GO:0061062(regulation of nematode larval development)	NA	growth regulating factor protein, putative, expressed	3.41926	11.2498	5.48215	5.70632	9.48113	12.5926	-	-	-	-	-	-	1.71814	0.0122379	-	-	-	-	-	-
LOC_Os03g48270	LOC_Os03g48270.1	GO:0004683(calmodulin-dependent protein kinase activity);GO:0005516(calmodulin binding);GO:0005634(nucleus);GO:0005737(cytoplasm);GO:0005886(plasma membrane);GO:0009738(abscisic acid-activated signaling pathway);GO:0009931(calcium-dependent protein serine/threonine kinase activity);GO:0018105(peptidyl-serine phosphorylation);GO:0035556(intracellular signal transduction);GO:0046777(protein autopho…	04626(Plant-pathogen interaction)	CAMK_CAMK_like.21 - CAMK includes calcium/calmodulin depedent protein kinases, expressed	0.875402	2.16169	2.33543	1.50254	2.12897	1.88996	-	-	-	-	-	-	-	-	1.41567	0.0448415	-	-	-	-
LOC_Os03g48626	LOC_Os03g48626.1;LOC_Os03g48626.2	GO:0005576(extracellular region);GO:0005773(vacuole);GO:0008150(biological_process);GO:0008150(biological_process)	NA	expressed protein	68.039	61.7577	105.078	18.1868	58.9841	131.046	-1.90347	0.00515567	-	-	-	-	-	-	-	-	1.69743	0.0146468	2.8491	5.82002e-05
LOC_Os03g48840	LOC_Os03g48840.1;LOC_Os03g48840.2;LOC_Os03g48840.3;LOC_Os03g48840.4	GO:0008097(5S rRNA binding);GO:0008097(5S rRNA binding)	03010(Ribosome);03010(Ribosome)	ribosomal L18p/L5e family protein, putative, expressed	2.00573	2.29556	1.90793	2.35602	0.790787	2.59782	-	-	-1.53748	0.0214379	-	-	-	-	-	-	-1.57499	0.0171814	-	-
LOC_Os03g49170	LOC_Os03g49170.1;LOC_Os03g49170.3	GO:0003676(nucleic acid binding);GO:0003677(DNA binding);GO:0003700(transcription factor activity, sequence-specific DNA binding);GO:0005634(nucleus);GO:0005737(cytoplasm);GO:0006355(regulation of transcription, DNA-templated);GO:0046872(metal ion binding);GO:0046872(metal ion binding)	NA	zinc finger family protein, putative, expressed	4.08843	15.6039	2.56222	14.38	13.3136	13.9428	1.81445	0.00685878	-	-	2.44405	0.000418521	1.93229	0.0048814	-	-	-	-	-	-
LOC_Os03g49440	LOC_Os03g49440.1;LOC_Os03g49440.2	GO:0016787(hydrolase activity);GO:0016787(hydrolase activity)	00760(Nicotinate and nicotinamide metabolism);00760(Nicotinate and nicotinamide metabolism)	phosphatase, putative, expressed	5.31463	21.5899	28.5581	8.59645	19.2992	17.5367	-	-	-	-	-	-	2.02231	0.00342027	2.42586	0.00057708	-	-	-	-
LOC_Os03g49630	LOC_Os03g49630.1;LOC_Os03g49630.2	NA	04626(Plant-pathogen interaction);04626(Plant-pathogen interaction)	expressed protein	2.11401	1.31768	0.756105	1.97739	1.09284	1.70361	-	-	-	-	-	-	-	-	-1.48333	0.0257197	-	-	-	-
LOC_Os03g50080	LOC_Os03g50080.1	GO:0003755(peptidyl-prolyl cis-trans isomerase activity);GO:0005528(FK506 binding);GO:0005789(endoplasmic reticulum membrane);GO:0061077(chaperone-mediated protein folding)	NA	peptidyl-prolyl cis-trans isomerase, FKBP-type, putative, expressed	4.65898	7.34309	7.21048	12.1922	11.2923	10.5633	1.38787	0.0372539	-	-	-	-	-	-	-	-	-	-	-	-
LOC_Os03g50140	LOC_Os03g50140.1	GO:0046658(anchored component of plasma membrane)	NA	plastocyanin-like domain containing protein, putative, expressed	1.83604	5.74325	3.63941	4.07366	5.67563	4.72486	-	-	-	-	-	-	1.64527	0.0192982	-	-	-	-	-	-
LOC_Os03g50160	LOC_Os03g50160.1	GO:0046658(anchored component of plasma membrane)	NA	plastocyanin-like domain containing protein, putative, expressed	8.24102	8.17656	15.5831	18.2861	21.885	16.0802	-	-	1.42038	0.0401378	-	-	-	-	-	-	-	-	-	-
LOC_Os03g50560	LOC_Os03g50560.2;LOC_Os03g50560.1;LOC_Os03g50560.3	GO:0000166(nucleotide binding);GO:0003676(nucleic acid binding);GO:0005634(nucleus);GO:0005829(cytosol);GO:0009735(response to cytokinin);GO:0009735(response to cytokinin)	NA	RNA recognition motif containing protein, putative, expressed	32.7029	8.8859	12.3152	28.2606	22.4136	21.4001	-	-	-	-	-	-	-1.87983	0.00485865	-1.40898	0.0292915	-	-	-	-
LOC_Os03g52320	LOC_Os03g52320.2;LOC_Os03g52320.1	GO:0003713(transcription coactivator activity);GO:0005515(protein binding);GO:0005634(nucleus);GO:0006351(transcription, DNA-templated);GO:0006355(regulation of transcription, DNA-templated);GO:0008283(cell proliferation);GO:0009955(adaxial/abaxial pattern specification);GO:0048366(leaf development);GO:0048366(leaf development)	NA	GRF-interacting factor 1, putative, expressed	0.763158	4.39906	2.74718	1.45255	4.37876	3.56141	-	-	-	-	-	-	2.52714	0.000436193	1.8479	0.0101025	1.59193	0.0250732	-	-
LOC_Os03g52370	LOC_Os03g52370.1;LOC_Os03g52370.2	NA	NA	PIII4 - Proteinase inhibitor II family protein precursor, expressed	1.53565	5.07756	5.42163	1.58289	4.61873	10.6255	-	-	-	-	-	-	-	-	-	-	1.54494	0.033842	2.7469	0.000174778
LOC_Os03g52660	LOC_Os03g52660.1	NA	00190(Oxidative phosphorylation);00195(Photosynthesis)	ATP synthase F1, delta subunit family protein, putative, expressed	1.32002	1.96049	1.49416	6.86261	2.0191	7.98683	2.3782	0.00063764	-	-	2.41829	0.000531844	-	-	-	-	-1.76504	0.00747004	-	-
LOC_Os03g52860	LOC_Os03g52860.1	GO:0005737(cytoplasm);GO:0009611(response to wounding);GO:0016165(linoleate 13S-lipoxygenase activity);GO:0051707(response to other organism)	00591(Linoleic acid metabolism)	lipoxygenase, putative, expressed	0.017887	0.364247	0.673789	0.683829	1.1315	0.725464	-	-	1.63525	0.0222878	-	-	-	-	-	-	-	-	-	-
LOC_Os03g52910	LOC_Os03g52910.1	GO:0003674(molecular_function);GO:0005886(plasma membrane);GO:0008150(biological_process);GO:0009941(chloroplast envelope);GO:0016021(integral component of membrane)	NA	uncharacterized UPF0114 domain containing protein, expressed	2.38445	2.1812	3.20088	1.38433	3.78334	3.71573	-	-	-	-	-	-	-	-	-	-	1.45047	0.0423299	1.42446	0.0423299
LOC_Os03g53020	LOC_Os03g53020.1	GO:0005634(nucleus)	NA	helix-loop-helix DNA-binding domain containing protein, expressed	1.57198	25.1198	13.2806	2.23181	14.7942	16.5742	-	-	-	-	-	-	3.99817	9.31682e-08	3.07867	2.29412e-05	2.72875	0.000145715	2.89265	5.39088e-05
LOC_Os03g53200	LOC_Os03g53200.1	GO:0005515(protein binding)	04070(Phosphatidylinositol signaling system);04626(Plant-pathogen interaction)	OsCML4 - Calmodulin-related calcium sensor protein, expressed	11.7335	14.2607	30.6338	10.19	14.3663	24.3552	-	-	-	-	-	-	-	-	1.3845	0.044583	-	-	-	-
LOC_Os03g53360	LOC_Os03g53360.1	GO:0005737(cytoplasm);GO:0016740(transferase activity);GO:0016747(transferase activity, transferring acyl groups other than amino-acyl groups)	NA	transferase family protein, putative, expressed	1.69357	4.33645	3.52475	4.97945	7.22132	4.64767	1.55592	0.0211515	-	-	-	-	1.35645	0.0495611	-	-	-	-	-	-
LOC_Os03g53690	LOC_Os03g53690.1	GO:0009507(chloroplast);GO:0016491(oxidoreductase activity);GO:0055114(oxidation-reduction process)	01212(Fatty acid metabolism);00061(Fatty acid biosynthesis);01040(Biosynthesis of unsaturated fatty acids);00780(Biotin metabolism)	oxidoreductase, short chain dehydrogenase/reductase family domain containing protein, expressed	2.17521	3.77971	5.28219	6.0427	11.6639	5.48286	1.47404	0.0297754	1.62569	0.0191387	-	-	-	-	-	-	-	-	-	-
LOC_Os03g53930	LOC_Os03g53930.1	NA	NA	expressed protein	0.440101	1.41531	2.45818	1.21401	1.5671	3.37746	-	-	-	-	-	-	-	-	-	-	-	-	1.47615	0.0372919
LOC_Os03g55120	LOC_Os03g55120.1	GO:0046658(anchored component of plasma membrane)	NA	plastocyanin-like domain containing protein, putative, expressed	26.7988	73.4238	49.6281	50.7812	73.2431	64.0931	-	-	-	-	-	-	1.45408	0.032389	-	-	-	-	-	-
LOC_Os03g55540	LOC_Os03g55540.1	GO:0003700(transcription factor activity, sequence-specific DNA binding);GO:0005634(nucleus);GO:0043565(sequence-specific DNA binding);GO:0044212(transcription regulatory region DNA binding)	NA	ZOS3-18 - C2H2 zinc finger protein, expressed	8.89004	25.526	19.3166	19.8291	31.2442	34.859	-	-	-	-	-	-	1.5217	0.0257557	-	-	-	-	-	-
LOC_Os03g55590	LOC_Os03g55590.1;LOC_Os03g55590.3;LOC_Os03g55590.4	GO:0003677(DNA binding);GO:0003700(transcription factor activity, sequence-specific DNA binding);GO:0005634(nucleus);GO:0006351(transcription, DNA-templated);GO:0006355(regulation of transcription, DNA-templated);GO:0006355(regulation of transcription, DNA-templated)	04933(AGE-RAGE signaling pathway in diabetic complications);04933(AGE-RAGE signaling pathway in diabetic complications)	MYB family transcription factor, putative, expressed	2.76923	17.5387	3.9512	4.42112	19.3472	9.09367	-	-	-	-	-	-	2.66298	0.000155076	-	-	2.12964	0.00237304	-	-
LOC_Os03g55776	LOC_Os03g55776.1	NA	NA	expressed protein	10.3836	29.8524	21.3164	17.6837	13.4523	16.8311	-	-	-	-	-	-	1.52355	0.025741	-	-	-	-	-	-
LOC_Os03g55800	LOC_Os03g55800.1	GO:0004497(monooxygenase activity);GO:0016125(sterol metabolic process)	00592(alpha-Linolenic acid metabolism)	cytochrome P450, putative, expressed	2.7149	18.545	15.9209	7.46849	32.113	22.4345	1.45991	0.0286137	-	-	-	-	2.77206	8.9559e-05	2.55195	0.000307988	2.10427	0.0026514	1.58683	0.020909
LOC_Os03g56160	LOC_Os03g56160.1	GO:0004674(protein serine/threonine kinase activity);GO:0005524(ATP binding);GO:0005886(plasma membrane);GO:0006468(protein phosphorylation);GO:0009751(response to salicylic acid);GO:0016021(integral component of membrane);GO:0016301(kinase activity);GO:0030246(carbohydrate binding)	00500(Starch and sucrose metabolism)	lectin-like receptor kinase 7, putative, expressed	1.43958	3.61748	4.87457	2.6804	4.9082	10.033	-	-	-	-	-	-	-	-	1.75963	0.0119427	-	-	1.90423	0.00601258
LOC_Os03g56250	LOC_Os03g56250.1	GO:0004674(protein serine/threonine kinase activity);GO:0005524(ATP binding);GO:0005886(plasma membrane);GO:0006468(protein phosphorylation);GO:0007169(transmembrane receptor protein tyrosine kinase signaling pathway);GO:0009505(plant-type cell wall);GO:0009506(plasmodesma);GO:0016021(integral component of membrane)	04626(Plant-pathogen interaction)	LRR receptor-like protein kinase, putative, expressed	8.39081	13.4208	21.4898	9.4117	12.126	24.3697	-	-	-	-	-	-	-	-	1.35677	0.0490197	-	-	1.37256	0.0450756
LOC_Os03g56430	LOC_Os03g56430.1	GO:0005634(nucleus);GO:0008150(biological_process)	NA	expressed protein	11.1077	3.84857	7.84939	8.42582	5.52671	6.29577	-	-	-	-	-	-	-1.52917	0.0204147	-	-	-	-	-	-
LOC_Os03g57560	LOC_Os03g57560.1	GO:0005730(nucleolus);GO:0005731(nucleolus organizer region);GO:0005737(cytoplasm);GO:0007140(male meiosis);GO:0007143(female meiotic division);GO:0009561(megagametogenesis);GO:0033169(histone H3-K9 demethylation);GO:0035197(siRNA binding);GO:0055046(microgametogenesis)	NA	piwi domain containing protein, expressed	1.92191	1.19225	1.988	0.573501	0.691943	0.390654	-1.74467	0.0116178	-	-	-2.34735	0.000830137	-	-	-	-	-	-	-	-
LOC_Os03g57880	LOC_Os03g57880.1;LOC_Os03g57880.2;LOC_Os03g57880.3	GO:0004553(hydrolase activity, hydrolyzing O-glycosyl compounds);GO:0030247(polysaccharide binding);GO:0046658(anchored component of plasma membrane);GO:0046658(anchored component of plasma membrane)	00500(Starch and sucrose metabolism);00500(Starch and sucrose metabolism)	glucan endo-1,3-beta-glucosidase precursor, putative, expressed	1.36212	2.52951	3.726	2.30731	2.86028	3.27562	-	-	-	-	-	-	-	-	1.45178	0.0380941	-	-	-	-
LOC_Os03g57900	LOC_Os03g57900.1	GO:0003677(DNA binding);GO:0005634(nucleus);GO:0008150(biological_process);GO:0008270(zinc ion binding)	NA	zinc finger A20 and AN1 domain-containing stress-associated protein, putative, expressed	1.65741	2.54559	3.72911	5.72921	7.75545	6.32134	1.78941	0.00953675	1.60721	0.0217791	-	-	-	-	-	-	-	-	-	-
LOC_Os03g57910	LOC_Os03g57910.1	GO:0009834(plant-type secondary cell wall biogenesis);GO:0010417(glucuronoxylan biosynthetic process);GO:0042285(xylosyltransferase activity)	00514(Other types of O-glycan biosynthesis)	expressed protein	0.389478	0.963039	1.43917	1.57278	3.27145	2.33062	-	-	1.76426	0.0129587	-	-	-	-	-	-	-	-	-	-
LOC_Os03g57970	LOC_Os03g57970.1;LOC_Os03g57970.2	GO:0005886(plasma membrane);GO:0006508(proteolysis);GO:0006869(lipid transport);GO:0008233(peptidase activity);GO:0008289(lipid binding);GO:0031225(anchored component of membrane);GO:0031225(anchored component of membrane)	NA	LTPL73 - Protease inhibitor/seed storage/LTP family protein precursor, expressed	4.47268	6.96969	9.45407	14.0407	20.905	12.3392	1.65041	0.0143384	1.58468	0.022009	-	-	-	-	-	-	-	-	-	-
LOC_Os03g58290	LOC_Os03g58290.1	GO:0000162(tryptophan biosynthetic process);GO:0004834(tryptophan synthase activity);GO:0005737(cytoplasm);GO:0009507(chloroplast);GO:0030170(pyridoxal phosphate binding)	01230(Biosynthesis of amino acids);00260(Glycine, serine and threonine metabolism);00400(Phenylalanine, tyrosine and tryptophan biosynthesis)	indole-3-glycerol phosphate lyase, chloroplast precursor, putative, expressed	0.800271	2.19929	3.28499	0.823361	1.13132	6.49753	-	-	-	-	-	-	1.45848	0.0407412	2.03733	0.00471074	-	-	2.98029	4.37704e-05
LOC_Os03g58300	LOC_Os03g58300.1	GO:0000162(tryptophan biosynthetic process);GO:0004834(tryptophan synthase activity);GO:0005737(cytoplasm);GO:0009507(chloroplast);GO:0030170(pyridoxal phosphate binding)	00402(Benzoxazinoid)	indole-3-glycerol phosphate lyase, chloroplast precursor, putative, expressed	1.60863	13.3296	6.09952	3.71867	8.18093	9.74485	-	-	-	-	-	-	3.05073	2.27988e-05	1.92286	0.00625846	-	-	1.38985	0.0444582
LOC_Os03g58580	LOC_Os03g58580.1	GO:0003674(molecular_function);GO:0009506(plasmodesma);GO:0009507(chloroplast);GO:0016021(integral component of membrane);GO:0050832(defense response to fungus);GO:0055085(transmembrane transport)	NA	nodulin, putative, expressed	0.911587	2.80211	3.59785	1.13343	2.3933	3.00248	-	-	-	-	-	-	1.62006	0.0194557	1.98068	0.00497963	-	-	1.40545	0.04362
LOC_Os03g58790	LOC_Os03g58790.1	GO:0000304(response to singlet oxygen);GO:0005524(ATP binding);GO:0005783(endoplasmic reticulum);GO:0005886(plasma membrane);GO:0009737(response to abscisic acid);GO:0016021(integral component of membrane);GO:0016887(ATPase activity)	00860(Porphyrin and chlorophyll metabolism)	ATPase, putative, expressed	2.52589	5.13675	10.0457	4.88541	6.92405	14.3957	-	-	-	-	-	-	-	-	1.99171	0.00436851	-	-	1.55908	0.0234037
LOC_Os03g58980	LOC_Os03g58980.1	GO:0005618(cell wall);GO:0033609(oxalate metabolic process);GO:0046564(oxalate decarboxylase activity)	NA	Cupin domain containing protein, expressed	1.21771	1.39936	3.72007	2.39066	6.3835	4.97944	-	-	2.18958	0.00221323	-	-	-	-	1.61116	0.0255856	1.41694	0.0464079	-	-
LOC_Os03g59330	LOC_Os03g59330.1	GO:0004650(polygalacturonase activity);GO:0005576(extracellular region);GO:0005618(cell wall);GO:0005975(carbohydrate metabolic process);GO:0009830(cell wall modification involved in abscission);GO:0009901(anther dehiscence);GO:0010047(fruit dehiscence);GO:0010227(floral organ abscission)	00040(Pentose and glucuronate interconversions);00500(Starch and sucrose metabolism)	polygalacturonase, putative, expressed	2.45981	0.608112	1.03774	1.88593	0.745144	1.76846	-	-	-	-	-	-	-2.01614	0.00346672	-	-	-1.33968	0.041952	-	-
LOC_Os03g60080	LOC_Os03g60080.1	GO:0003677(DNA binding);GO:0005515(protein binding);GO:0005634(nucleus);GO:0006351(transcription, DNA-templated);GO:0006355(regulation of transcription, DNA-templated);GO:0007275(multicellular organism development);GO:0008361(regulation of cell size);GO:0009416(response to light stimulus);GO:0009611(response to wounding);GO:0009620(response to fungus);GO:0009744(response to sucrose);GO:0009751(re…	00561(Glycerolipid metabolism)	NAC domain-containing protein 67, putative, expressed	7.3427	89.0005	92.7851	32.4569	72.017	92.142	2.14414	0.00162754	-	-	-	-	3.59943	8.04138e-07	3.65951	6.36358e-07	-	-	1.50533	0.027963
LOC_Os03g60260	LOC_Os03g60260.1	GO:0003333(amino acid transmembrane transport);GO:0015171(amino acid transmembrane transporter activity)	NA	ANT1, putative, expressed	0.525286	2.20931	2.37093	1.74452	4.93389	2.561	-	-	-	-	-	-	-	-	-	-	1.49989	0.0343251	-	-
LOC_Os03g60509	LOC_Os03g60509.1;LOC_Os03g60509.2	GO:0005515(protein binding);GO:0005634(nucleus);GO:0005783(endoplasmic reticulum);GO:0009411(response to UV);GO:0009507(chloroplast);GO:0009705(plant-type vacuole membrane);GO:0009733(response to auxin);GO:0009813(flavonoid biosynthetic process);GO:0010224(response to UV-B);GO:0042406(extrinsic component of endoplasmic reticulum membrane);GO:0045430(chalcone isomerase activity);GO:0080167(respons…	00941(Flavonoid biosynthesis);00941(Flavonoid biosynthesis)	expressed protein	13.7621	16.6431	29.0839	45.8766	56.2069	45.3108	1.73706	0.00946413	1.75582	0.0109813	-	-	-	-	-	-	-	-	-	-
LOC_Os03g60840	LOC_Os03g60840.1	NA	NA	BBTI13 - Bowman-Birk type bran trypsin inhibitor precursor, expressed	9.01527	51.4735	23.2959	15.0058	54.5526	28.911	-	-	-	-	-	-	2.51339	0.00032989	1.36963	0.0479449	1.86213	0.00758741	-	-
LOC_Os03g61150	LOC_Os03g61150.1;LOC_Os03g61150.2;LOC_Os03g61150.3	NA	NA	expressed protein	3.11144	8.35908	9.03684	3.53575	8.55298	7.41923	-	-	-	-	-	-	1.42576	0.0384116	1.53824	0.0277625	-	-	-	-
LOC_Os03g61490	LOC_Os03g61490.1	GO:0008285(negative regulation of cell proliferation)	NA	expressed protein	0.0001	1.19424	0.81852	0.629098	5.67908	2.53497	-	-	2.24957	0.00174558	-	-	-	-	-	-	-	-	-	-
LOC_Os03g61500	LOC_Os03g61500.1	GO:0008285(negative regulation of cell proliferation)	NA	uncharacterized Cys-rich domain containing protein, putative, expressed	0.433953	1.76051	1.84722	3.0126	42.5797	4.56609	-	-	-	-	-	-	-	-	-	-	3.82108	4.18152e-07	-	-
LOC_Os03g61720	LOC_Os03g61720.1	GO:0010143(cutin biosynthetic process);GO:0016020(membrane);GO:0016311(dephosphorylation);GO:0016791(phosphatase activity);GO:0090447(glycerol-3-phosphate 2-O-acyltransferase activity)	00561(Glycerolipid metabolism);00564(Glycerophospholipid metabolism)	glycerol-3-phosphate acyltransferase, putative, expressed	1.16057	1.07885	1.20137	3.63549	3.63942	3.15934	1.64732	0.0153861	1.75421	0.0127709	1.39495	0.0412553	-	-	-	-	-	-	-	-
LOC_Os03g62200	LOC_Os03g62200.1	GO:0005887(integral component of plasma membrane);GO:0008519(ammonium transmembrane transporter activity);GO:0015695(organic cation transport);GO:0019740(nitrogen utilization);GO:0072488(ammonium transmembrane transport)	NA	ammonium transporter protein, putative, expressed	0.522176	2.34448	8.35688	0.77177	3.38879	7.0652	-	-	-	-	-	-	-	-	-	-	2.13453	0.00299534	3.19449	1.33351e-05
LOC_Os03g63310	LOC_Os03g63310.1	GO:0016020(membrane);GO:0016709(oxidoreductase activity, acting on paired donors, with incorporation or reduction of molecular oxygen, NAD(P)H as one donor, and incorporation of one atom of oxygen);GO:0044550(secondary metabolite biosynthetic process);GO:0098542(defense response to other organism)	00460(Cyanoamino acid metabolism)	cytochrome P450 71E1, putative, expressed	0.942649	4.15722	3.68683	4.59007	4.74394	4.83186	2.28372	0.00103926	-	-	-	-	2.14083	0.0023458	1.96759	0.00548167	-	-	-	-
LOC_Os03g64070	LOC_Os03g64070.1	GO:0005634(nucleus);GO:0005829(cytosol);GO:0009691(cytokinin biosynthetic process);GO:0016799(hydrolase activity, hydrolyzing N-glycosyl compounds)	NA	uncharacterized protein PA4923, putative, expressed	2.01738	5.09019	6.52408	4.60907	3.7192	5.50654	-	-	-	-	-	-	-	-	1.69329	0.0159385	-	-	-	-
LOC_Os04g01660	LOC_Os04g01660.1	GO:0005737(cytoplasm);GO:0016616(oxidoreductase activity, acting on the CH-OH group of donors, NAD or NADP as acceptor);GO:0051287(NAD binding);GO:0055114(oxidation-reduction process)	01200(Carbon metabolism);00630(Glyoxylate and dicarboxylate metabolism);00260(Glycine, serine and threonine metabolism)	erythronate-4-phosphate dehydrogenase domain containing protein, expressed	0.979393	1.17932	1.847	2.67278	2.23053	1.36378	1.44838	0.0349355	-	-	-	-	-	-	-	-	-	-	-	-
LOC_Os04g01710	LOC_Os04g01710.1	GO:0004197(cysteine-type endopeptidase activity);GO:0005615(extracellular space);GO:0005764(lysosome);GO:0051603(proteolysis involved in cellular protein catabolic process)	04145(Phagosome)	cysteine proteinase At4g11310 precursor, putative, expressed	24.4303	9.28586	23.4428	27.7732	21.7305	26.7463	-	-	-	-	-	-	-1.39556	0.0333626	-	-	-	-	-	-
LOC_Os04g01740	LOC_Os04g01740.1	GO:0005515(protein binding);GO:0006986(response to unfolded protein);GO:0009408(response to heat);GO:0016887(ATPase activity)	04141(Protein processing in endoplasmic reticulum);04626(Plant-pathogen interaction)	heat shock protein, putative, expressed	0.358717	0.975307	1.47851	0.540483	2.32014	1.20567	-	-	-	-	-	-	-	-	-	-	2.10189	0.00351181	-	-
LOC_Os04g01810	LOC_Os04g01810.1	GO:0010334(sesquiterpene synthase activity);GO:0016838(carbon-oxygen lyase activity, acting on phosphates);GO:0045339(farnesyl diphosphate catabolic process);GO:0051762(sesquiterpene biosynthetic process)	00909(Sesquiterpenoid and triterpenoid biosynthesis)	terpene synthase, putative, expressed	1.79764	6.12929	27.2682	4.43798	21.5114	25.7783	-	-	1.81131	0.00887743	-	-	1.76962	0.0107485	3.92305	1.53847e-07	2.27712	0.00123637	2.53818	0.00031037
LOC_Os04g02470	LOC_Os04g02470.1	NA	NA	expressed protein	2.17739	5.97117	6.57848	12.0631	12.9761	7.35543	2.46993	0.000487321	-	-	-	-	1.45541	0.0411282	1.59515	0.0268106	-	-	-	-
LOC_Os04g02910	LOC_Os04g02910.3;LOC_Os04g02910.1;LOC_Os04g02910.4	GO:0005739(mitochondrion);GO:0005773(vacuole);GO:0008150(biological_process);GO:0008289(lipid binding);GO:0016021(integral component of membrane);GO:0016021(integral component of membrane)	NA	membrane related protein CP5, putative, expressed	39.2771	27.0565	26.2631	40.8475	41.154	65.0176	-	-	-	-	1.30779	0.0498659	-	-	-	-	-	-	-	-
LOC_Os04g03810	LOC_Os04g03810.1	GO:0004252(serine-type endopeptidase activity);GO:0005618(cell wall)	04144(Endocytosis)	OsSub38 - Putative Subtilisin homologue, expressed	4.78758	12.948	9.65995	5.58671	9.40376	6.40935	-	-	-	-	-	-	1.43536	0.0351312	-	-	-	-	-	-
LOC_Os04g11970	LOC_Os04g11970.1	GO:0008171(O-methyltransferase activity);GO:0008757(S-adenosylmethionine-dependent methyltransferase activity);GO:0019438(aromatic compound biosynthetic process)	00943(Isoflavonoid biosynthesis)	O-methyltransferase, putative, expressed	3.63214	1.40654	2.00413	5.74798	2.72536	6.47401	-	-	-	-	1.69168	0.0130694	-1.36867	0.0410283	-	-	-	-	-	-
LOC_Os04g15920	LOC_Os04g15920.1	GO:0005737(cytoplasm);GO:0008270(zinc ion binding);GO:0009735(response to cytokinin);GO:0009809(lignin biosynthetic process);GO:0045551(cinnamyl-alcohol dehydrogenase activity);GO:0048046(apoplast);GO:0052747(sinapyl alcohol dehydrogenase activity);GO:0055114(oxidation-reduction process)	00940(Phenylpropanoid biosynthesis)	dehydrogenase, putative, expressed	1.58726	14.9357	7.8192	3.26151	22.4367	16.8536	-	-	-	-	-	-	3.23416	8.24578e-06	2.30049	0.00116891	2.78225	0.000101184	2.36945	0.000732736
LOC_Os04g20164	LOC_Os04g20164.1;LOC_Os04g20164.2	GO:0005507(copper ion binding);GO:0005576(extracellular region);GO:0005768(endosome);GO:0005773(vacuole);GO:0005794(Golgi apparatus);GO:0005802(trans-Golgi network);GO:0008131(primary amine oxidase activity);GO:0016021(integral component of membrane);GO:0048038(quinone binding);GO:0055114(oxidation-reduction process);GO:0055114(oxidation-reduction process)	00260(Glycine, serine and threonine metabolism);00350(Tyrosine metabolism);00360(Phenylalanine metabolism);00410(beta-Alanine metabolism);00950(Isoquinoline alkaloid biosynthesis);00960(Tropane, piperidine and pyridine alkaloid biosynthesis);00960(Tropane, piperidine and pyridine alkaloid biosynthesis)	amine oxidase precursor, putative, expressed	34.0597	13.4726	31.3113	29.8793	15.5177	24.6516	-	-	-	-	-	-	-1.33804	0.040389	-	-	-	-	-	-
LOC_Os04g21950	LOC_Os04g21950.1	GO:0003700(transcription factor activity, sequence-specific DNA binding);GO:0005516(calmodulin binding);GO:0005634(nucleus);GO:0006351(transcription, DNA-templated);GO:0006355(regulation of transcription, DNA-templated);GO:0010200(response to chitin);GO:0043565(sequence-specific DNA binding)	04626(Plant-pathogen interaction)	WRKY51, expressed	1.03637	2.91546	2.81579	2.83333	4.7775	3.95395	1.45096	0.0335974	-	-	-	-	1.49218	0.033598	1.442	0.0425995	-	-	-	-
LOC_Os04g23440	LOC_Os04g23440.1	GO:0005634(nucleus)	00040(Pentose and glucuronate interconversions);00053(Ascorbate and aldarate metabolism);00520(Amino sugar and nucleotide sugar metabolism)	helix-loop-helix DNA-binding domain containing protein, expressed	2.07809	3.9825	7.96612	5.82579	4.89097	7.1377	1.4872	0.0297078	-	-	-	-	-	-	1.93862	0.00629907	-	-	-	-
LOC_Os04g24140	LOC_Os04g24140.1	GO:0004751(ribose-5-phosphate isomerase activity);GO:0005737(cytoplasm);GO:0005829(cytosol);GO:0009052(pentose-phosphate shunt, non-oxidative branch);GO:0030244(cellulose biosynthetic process);GO:0046109(uridine biosynthetic process);GO:0080167(response to karrikin)	01200(Carbon metabolism);01230(Biosynthesis of amino acids);00030(Pentose phosphate pathway);00710(Carbon fixation in photosynthetic organisms)	ribose-5-phosphate isomerase A, putative, expressed	15.6247	40.1269	25.5749	17.4678	26.3794	36.79	-	-	-	-	-	-	1.36074	0.045264	-	-	-	-	-	-
LOC_Os04g25440	LOC_Os04g25440.1;LOC_Os04g25440.2	GO:0009813(flavonoid biosynthetic process);GO:0043231(intracellular membrane-bounded organelle);GO:0052696(flavonoid glucuronidation);GO:0080043(quercetin 3-O-glucosyltransferase activity);GO:0080044(quercetin 7-O-glucosyltransferase activity);GO:0080044(quercetin 7-O-glucosyltransferase activity)	00908(Zeatin biosynthesis);00908(Zeatin biosynthesis)	cytokinin-O-glucosyltransferase 2, putative, expressed	0.586825	1.10303	1.72309	1.58684	1.82663	1.95815	1.43516	0.036541	-	-	-	-	-	-	1.554	0.0289887	-	-	-	-
LOC_Os04g27190	LOC_Os04g27190.3;LOC_Os04g27190.2;LOC_Os04g27190.1	GO:0010334(sesquiterpene synthase activity);GO:0045338(farnesyl diphosphate metabolic process);GO:0051762(sesquiterpene biosynthetic process);GO:0047461((+)-delta-cadinene synthase activity);GO:1901928(cadinene biosynthetic process);GO:0034005(germacrene-A synthase activity);GO:0034005(germacrene-A synthase activity)	00909(Sesquiterpenoid and triterpenoid biosynthesis);00909(Sesquiterpenoid and triterpenoid biosynthesis)	terpene synthase, putative, expressed	17.5954	32.95	48.7097	21.6837	58.9548	50.6722	-	-	-	-	-	-	-	-	1.46901	0.0328596	1.443	0.0377192	-	-
LOC_Os04g27340	LOC_Os04g27340.1	GO:0047461((+)-delta-cadinene synthase activity);GO:1901928(cadinene biosynthetic process)	00909(Sesquiterpenoid and triterpenoid biosynthesis)	terpene synthase, putative, expressed	2.35224	10.7957	14.4073	2.72196	13.7596	10.7361	-	-	-	-	-	-	2.19836	0.001609	2.6147	0.000231998	2.33772	0.000956047	1.97975	0.00443754
LOC_Os04g27430	LOC_Os04g27430.1	GO:0010334(sesquiterpene synthase activity);GO:0033383(geranyl diphosphate metabolic process)	00909(Sesquiterpenoid and triterpenoid biosynthesis)	terpene synthase, putative, expressed	81.2293	177.753	145.254	65.2939	47.9243	56.3388	-	-	-1.89105	0.00424155	-1.36638	0.0394315	-	-	-	-	-	-	-	-
LOC_Os04g27670	LOC_Os04g27670.1	GO:0010334(sesquiterpene synthase activity);GO:0045338(farnesyl diphosphate metabolic process);GO:0051762(sesquiterpene biosynthetic process)	00909(Sesquiterpenoid and triterpenoid biosynthesis)	terpene synthase family, metal binding domain containing protein, expressed	5.79165	51.2686	58.2445	6.05759	47.5985	47.6407	-	-	-	-	-	-	3.14603	1.07744e-05	3.33008	4.23175e-06	2.9741	3.36603e-05	2.97538	2.97558e-05
LOC_Os04g28520	LOC_Os04g28520.1;LOC_Os04g28520.2	GO:0010345(suberin biosynthetic process);GO:0035336(long-chain fatty-acyl-CoA metabolic process);GO:0043231(intracellular membrane-bounded organelle);GO:0080019(fatty-acyl-CoA reductase (alcohol-forming) activity);GO:0080019(fatty-acyl-CoA reductase (alcohol-forming) activity)	00073(Cutin, suberine and wax biosynthesis);04146(Peroxisome);04146(Peroxisome)	male sterility protein, putative, expressed	27.06	13.1466	10.3232	27.3485	22.4596	43.6399	-	-	-	-	2.07975	0.00229242	-	-	-1.39026	0.0314943	-	-	-	-
LOC_Os04g28580	LOC_Os04g28580.1	GO:0005634(nucleus);GO:0006355(regulation of transcription, DNA-templated);GO:0008270(zinc ion binding);GO:0009639(response to red or far red light)	NA	transposon protein, putative, unclassified, expressed	2.65963	1.21463	2.44409	1.81772	0.984598	0.839608	-	-	-	-	-1.54151	0.023673	-	-	-	-	-	-	-	-
LOC_Os04g28990	LOC_Os04g28990.1	GO:0005737(cytoplasm);GO:0005773(vacuole);GO:0005794(Golgi apparatus);GO:0005829(cytosol);GO:0005886(plasma membrane);GO:0008270(zinc ion binding);GO:0009507(chloroplast);GO:0009535(chloroplast thylakoid membrane);GO:0009706(chloroplast inner membrane);GO:0009941(chloroplast envelope);GO:0016491(oxidoreductase activity);GO:0055114(oxidation-reduction process)	00940(Phenylpropanoid biosynthesis)	dehydrogenase, putative, expressed	10.2378	3.65957	8.65337	8.93203	6.90923	8.45315	-	-	-	-	-	-	-1.48415	0.0250894	-	-	-	-	-	-
LOC_Os04g30010	LOC_Os04g30010.1	GO:0004674(protein serine/threonine kinase activity);GO:0005886(plasma membrane);GO:0007166(cell surface receptor signaling pathway)	04626(Plant-pathogen interaction)	OsWAK45 - OsWAK receptor-like protein kinase, expressed	0.895664	0.862117	2.11375	0.42273	0.52242	2.44233	-	-	-	-	-	-	-	-	-	-	-	-	2.53045	0.00046302
LOC_Os04g30240	LOC_Os04g30240.1	GO:0004674(protein serine/threonine kinase activity);GO:0005886(plasma membrane);GO:0007166(cell surface receptor signaling pathway)	04626(Plant-pathogen interaction)	OsWAK60 - OsWAK receptor-like protein kinase, expressed	3.99057	3.2439	7.20045	2.46095	3.71033	8.28295	-	-	-	-	-	-	-	-	-	-	-	-	1.75093	0.0114326
LOC_Os04g30250	LOC_Os04g30250.2;LOC_Os04g30250.3;LOC_Os04g30250.1	GO:0004674(protein serine/threonine kinase activity);GO:0005886(plasma membrane);GO:0007166(cell surface receptor signaling pathway);GO:0007166(cell surface receptor signaling pathway)	NA	wall-associated receptor kinase-like 5 precursor, putative, expressed	2.62163	3.68995	7.40526	1.66741	2.5692	4.51891	-	-	-	-	-	-	-	-	1.49809	0.0319884	-	-	1.43837	0.0403861
LOC_Os04g30420	LOC_Os04g30420.1	GO:0005737(cytoplasm);GO:0005773(vacuole);GO:0005794(Golgi apparatus);GO:0005829(cytosol);GO:0005886(plasma membrane);GO:0008270(zinc ion binding);GO:0009507(chloroplast);GO:0009535(chloroplast thylakoid membrane);GO:0009706(chloroplast inner membrane);GO:0009941(chloroplast envelope);GO:0016491(oxidoreductase activity);GO:0055114(oxidation-reduction process)	NA	dehydrogenase, putative, expressed	1.53133	4.86563	3.10887	2.8719	2.83063	3.41242	-	-	-	-	-	-	1.66784	0.0170413	-	-	-	-	-	-
LOC_Os04g30490	LOC_Os04g30490.1	GO:0006855(drug transmembrane transport);GO:0015238(drug transmembrane transporter activity)	NA	MATE efflux family protein, putative, expressed	0.666163	2.20661	2.86995	0.958608	2.98118	2.99236	-	-	-	-	-	-	1.72788	0.0137726	2.10708	0.00317278	1.63687	0.020896	1.64227	0.0192655
LOC_Os04g30530	LOC_Os04g30530.1	GO:0005524(ATP binding);GO:0005634(nucleus);GO:0006952(defense response);GO:0043531(ADP binding)	01230(Biosynthesis of amino acids);00400(Phenylalanine, tyrosine and tryptophan biosynthesis)	disease resistance protein RGA2, putative, expressed	2.36144	1.89226	1.66767	0.715349	0.482172	0.630741	-1.72295	0.0145736	-	-	-1.40271	0.0451577	-	-	-	-	-	-	-	-
LOC_Os04g31040	LOC_Os04g31040.1;LOC_Os04g31040.3	GO:0005515(protein binding);GO:0006631(fatty acid metabolic process);GO:0009408(response to heat);GO:0009507(chloroplast);GO:0009534(chloroplast thylakoid);GO:0009535(chloroplast thylakoid membrane);GO:0009543(chloroplast thylakoid lumen);GO:0010028(xanthophyll cycle);GO:0015994(chlorophyll metabolic process);GO:0016122(xanthophyll metabolic process);GO:0030095(chloroplast photosystem II);GO:0031…	00906(Carotenoid biosynthesis);00906(Carotenoid biosynthesis)	violaxanthin de-epoxidase, putative, expressed	31.6969	32.2121	26.3337	33.0311	12.4036	27.7301	-	-	-1.37685	0.0333057	-	-	-	-	-	-	-1.41307	0.0275203	-	-
LOC_Os04g31410	LOC_Os04g31410.1	NA	NA	RALFL37 - Rapid ALkalinization Factor RALF family protein precursor, expressed	21.3626	15.3927	26.9753	52.3007	42.4429	37.7739	-	-	1.46328	0.0337413	-	-	-	-	-	-	-	-	-	-
LOC_Os04g31790	LOC_Os04g31790.1	NA	NA	expressed protein	3.05822	5.78914	7.4476	8.19236	9.33738	7.08835	1.42159	0.0335908	-	-	-	-	-	-	-	-	-	-	-	-
LOC_Os04g32560	LOC_Os04g32560.2;LOC_Os04g32560.1	GO:0004176(ATP-dependent peptidase activity);GO:0005524(ATP binding);GO:0005618(cell wall);GO:0005739(mitochondrion);GO:0005829(cytosol);GO:0009507(chloroplast);GO:0009532(plastid stroma);GO:0009535(chloroplast thylakoid membrane);GO:0009536(plastid);GO:0009570(chloroplast stroma);GO:0009658(chloroplast organization);GO:0009706(chloroplast inner membrane);GO:0009735(response to cytokinin);GO:0009…	NA	ATP-dependent Clp protease ATP-binding subunit clpA homolog CD4B,chloroplast precursor, putative, expressed	187.729	192.555	150.522	187.061	66.3022	62.0396	-	-	-1.53814	0.0180716	-	-	-	-	-	-	-1.49638	0.019941	-1.59224	0.0149413
LOC_Os04g32920	LOC_Os04g32920.3;LOC_Os04g32920.1;LOC_Os04g32920.2;LOC_Os04g32920.5;LOC_Os04g32920.4	GO:0006813(potassium ion transport);GO:0015079(potassium ion transmembrane transporter activity);GO:0016020(membrane);GO:0016020(membrane)	NA	potassium transporter, putative, expressed	1.57817	6.05269	6.48021	1.95095	7.79331	10.6197	-	-	-	-	-	-	1.93932	0.00502763	2.03778	0.00360165	1.99806	0.00445795	2.44449	0.00050648
LOC_Os04g33110	LOC_Os04g33110.1;LOC_Os04g33110.2	NA	NA	expressed protein	7.26707	8.06913	9.41922	2.99461	10.786	11.4795	-	-	-	-	-	-	-	-	-	-	1.84872	0.00888422	1.93862	0.005694
LOC_Os04g33240	LOC_Os04g33240.1	GO:0005737(cytoplasm);GO:0016491(oxidoreductase activity);GO:0055114(oxidation-reduction process)	00904(Diterpenoid biosynthesis)	sex determination protein tasselseed-2, putative, expressed	0.66154	3.46609	5.34572	1.36422	5.46927	4.84882	-	-	-	-	-	-	-	-	-	-	2.00327	0.00516933	1.82956	0.0100867
LOC_Os04g33260	LOC_Os04g33260.1	GO:0003674(molecular_function);GO:0005634(nucleus);GO:0008150(biological_process)	NA	expressed protein	2.55171	7.58486	7.42076	4.14724	7.12517	6.73593	-	-	-	-	-	-	1.57166	0.0220457	1.54011	0.0266832	-	-	-	-
LOC_Os04g33640	LOC_Os04g33640.1;LOC_Os04g33640.2	GO:0004553(hydrolase activity, hydrolyzing O-glycosyl compounds);GO:0030247(polysaccharide binding);GO:0046658(anchored component of plasma membrane);GO:0046658(anchored component of plasma membrane)	00500(Starch and sucrose metabolism);00500(Starch and sucrose metabolism)	glycosyl hydrolases family 17, putative, expressed	1.23671	9.56728	9.48459	2.9289	2.59699	9.93387	-	-	-1.88127	0.00472849	-	-	2.9516	3.6638e-05	2.93907	4.35512e-05	-	-	1.76199	0.0106359
LOC_Os04g33760	LOC_Os04g33760.1	NA	NA	DUF584 domain containing protein, putative, expressed	0.973029	2.95729	1.65713	1.51422	2.18956	1.48239	-	-	-	-	-	-	1.60372	0.02273	-	-	-	-	-	-
LOC_Os04g33900	LOC_Os04g33900.1	NA	NA	ctr copper transporter family protein, putative, expressed	2.8638	6.36618	7.7925	9.48663	12.783	6.0918	1.72796	0.0115959	-	-	-	-	-	-	1.44415	0.041922	-	-	-	-
LOC_Os04g34140	LOC_Os04g34140.1	GO:0004842(ubiquitin-protein transferase activity);GO:0005737(cytoplasm);GO:0009506(plasmodesma);GO:0010200(response to chitin);GO:0016567(protein ubiquitination);GO:0016874(ligase activity);GO:0070696(transmembrane receptor protein serine/threonine kinase binding)	04140(Regulation of autophagy)	U-box protein CMPG1, putative, expressed	1.68583	6.22599	6.47778	5.96122	4.68853	7.15796	1.82215	0.00724933	-	-	-	-	1.88484	0.00661004	1.94204	0.00561599	-	-	-	-
LOC_Os04g34270	LOC_Os04g34270.1	GO:0004674(protein serine/threonine kinase activity);GO:0005886(plasma membrane);GO:0006468(protein phosphorylation)	00520(Amino sugar and nucleotide sugar metabolism)	serine/threonine-protein kinase receptor precursor, putative, expressed	1.297	4.37009	3.58437	1.4829	3.13836	4.7789	-	-	-	-	-	-	1.75248	0.011168	1.46654	0.035572	-	-	1.68826	0.0149652
LOC_Os04g34490	LOC_Os04g34490.1	GO:0005886(plasma membrane);GO:0006810(transport);GO:0022857(transmembrane transporter activity)	01200(Carbon metabolism);01230(Biosynthesis of amino acids);00010(Glycolysis / Gluconeogenesis);00030(Pentose phosphate pathway);00051(Fructose and mannose metabolism);00710(Carbon fixation in photosynthetic organisms)	nodulin, putative, expressed	1.05148	1.66644	3.39671	1.23632	2.24622	2.34394	-	-	-	-	-	-	-	-	1.69172	0.0177756	-	-	-	-
LOC_Os04g34600	LOC_Os04g34600.1	NA	NA	abscisic stress-ripening, putative, expressed	2.33819	4.95299	5.76144	10.0086	11.5616	7.40631	2.09778	0.00231635	-	-	-	-	-	-	-	-	-	-	-	-
LOC_Os04g35540	LOC_Os04g35540.1	GO:0005887(integral component of plasma membrane);GO:0015179(L-amino acid transmembrane transporter activity);GO:0015297(antiporter activity)	NA	amino acid permease family protein, putative, expressed	0.36898	1.10407	1.37243	0.518327	1.67388	1.50863	-	-	-	-	-	-	-	-	-	-	1.69126	0.0206042	1.5413	0.0325969
LOC_Os04g36040	LOC_Os04g36040.1	GO:0005215(transporter activity);GO:0005886(plasma membrane);GO:0006857(oligopeptide transport);GO:0009624(response to nematode);GO:0016020(membrane);GO:0016021(integral component of membrane)	NA	peptide transporter PTR2, putative, expressed	0.699068	1.27633	2.11456	1.67801	1.56759	1.32562	-	-	-	-	-	-	-	-	1.59685	0.0249615	-	-	-	-
LOC_Os04g36670	LOC_Os04g36670.1	GO:0005634(nucleus);GO:0005737(cytoplasm);GO:0008284(positive regulation of cell proliferation);GO:0016020(membrane);GO:0030307(positive regulation of cell growth);GO:0046622(positive regulation of organ growth);GO:0071365(cellular response to auxin stimulus);GO:0071368(cellular response to cytokinin stimulus)	NA	expressed protein	5.75685	2.23149	7.43391	2.93578	4.28107	4.57293	-	-	-	-	-	-	-1.36727	0.0399947	-	-	-	-	-	-
LOC_Os04g37430	LOC_Os04g37430.1	GO:0006952(defense response);GO:0009507(chloroplast);GO:0009555(pollen development);GO:0009611(response to wounding);GO:0009620(response to fungus);GO:0009644(response to high light intensity);GO:0009695(jasmonic acid biosynthetic process);GO:0009753(response to jasmonic acid);GO:0009901(anther dehiscence);GO:0016165(linoleate 13S-lipoxygenase activity);GO:0031408(oxylipin biosynthetic process);G…	00591(Linoleic acid metabolism);00592(alpha-Linolenic acid metabolism)	lipoxygenase protein, putative, expressed	0.857951	9.60599	4.98403	2.08296	4.47262	7.19219	-	-	-	-	-	-	3.48497	1.86741e-06	2.53835	0.000366502	-	-	1.78779	0.00974489
LOC_Os04g37490	LOC_Os04g37490.1	GO:0047036(codeinone reductase (NADPH) activity)	00053(Ascorbate and aldarate metabolism)	oxidoreductase, aldo/keto reductase family protein, putative, expressed	1.78652	1.43823	3.86991	0.75647	2.27677	3.51693	-	-	-	-	-	-	-	-	-	-	1.58964	0.0297069	2.21696	0.00210332
LOC_Os04g37670	LOC_Os04g37670.1	GO:0003674(molecular_function);GO:0005576(extracellular region);GO:0008150(biological_process);GO:0016021(integral component of membrane)	NA	steroid nuclear receptor, ligand-binding, putative, expressed	2.55076	6.1813	6.77122	3.13845	7.01676	8.68033	-	-	-	-	-	-	-	-	1.40849	0.0422145	-	-	1.4677	0.0329779
LOC_Os04g37880	LOC_Os04g37880.1	NA	NA	expressed protein	4.18304	11.1249	8.00508	8.81477	18.211	12.6785	-	-	-	-	-	-	1.41117	0.0417017	-	-	-	-	-	-
LOC_Os04g37960	LOC_Os04g37960.1	GO:0000795(synaptonemal complex);GO:0007131(reciprocal meiotic recombination)	03018(RNA degradation)	synaptonemal complex protein 2, putative, expressed	1.81385	1.12239	1.03808	0.385379	0.931816	0.62858	-2.23471	0.00172686	-	-	-	-	-	-	-	-	-	-	-	-
LOC_Os04g37980	LOC_Os04g37980.1	GO:0005351(sugar:proton symporter activity);GO:0005355(glucose transmembrane transporter activity);GO:0005887(integral component of plasma membrane);GO:0035428(hexose transmembrane transport);GO:0046323(glucose import)	NA	transporter family protein, putative, expressed	0.661727	0.761581	1.94416	0.384243	0.422016	1.30703	-	-	-	-	-	-	-	-	1.55484	0.029139	-	-	-	-
LOC_Os04g38600	LOC_Os04g38600.3;LOC_Os04g38600.1;LOC_Os04g38600.2;LOC_Os04g38600.4	GO:0005737(cytoplasm);GO:0005829(cytosol);GO:0006006(glucose metabolic process);GO:0006096(glycolytic process);GO:0009507(chloroplast);GO:0009570(chloroplast stroma);GO:0009941(chloroplast envelope);GO:0016020(membrane);GO:0016620(oxidoreductase activity, acting on the aldehyde or oxo group of donors, NAD or NADP as acceptor);GO:0019253(reductive pentose-phosphate cycle);GO:0047100(glyceraldehyde…	01200(Carbon metabolism);00710(Carbon fixation in photosynthetic organisms);00710(Carbon fixation in photosynthetic organisms)	glyceraldehyde-3-phosphate dehydrogenase, putative, expressed	18.2654	31.0365	25.9879	47.698	37.6349	31.0873	1.38482	0.0362538	-	-	-	-	-	-	-	-	-	-	-	-
LOC_Os04g38790	LOC_Os04g38790.1	GO:0008285(negative regulation of cell proliferation)	NA	expressed protein	0.654845	3.72498	1.31828	0.250874	1.21898	1.27888	-	-	-1.61156	0.0172239	-	-	-	-	-	-	-	-	-	-
LOC_Os04g38900	LOC_Os04g38900.1;LOC_Os04g38900.2	GO:0005730(nucleolus);GO:0005739(mitochondrion);GO:0005747(mitochondrial respiratory chain complex I);GO:0005773(vacuole);GO:0005774(vacuolar membrane);GO:0005794(Golgi apparatus);GO:0005886(plasma membrane);GO:0007005(mitochondrion organization);GO:0009651(response to salt stress);GO:0009723(response to ethylene);GO:0009733(response to auxin);GO:0016020(membrane);GO:0016021(integral component of…	NA	prohibitin, putative, expressed	11.0657	5.46395	16.637	17.786	22.3562	23.5118	-	-	2.03266	0.0034711	-	-	-	-	-	-	-	-	-	-
LOC_Os04g38970	LOC_Os04g38970.1;LOC_Os04g38970.2	NA	NA	protein binding protein, putative, expressed	9.18963	12.8206	13.6518	10.8175	11.5262	3.12502	-	-	-	-	-2.12715	0.00182784	-	-	-	-	-	-	-1.79144	0.00687974
LOC_Os04g39320	LOC_Os04g39320.1;LOC_Os04g39320.4;LOC_Os04g39320.2	GO:0005737(cytoplasm);GO:0030001(metal ion transport);GO:0046914(transition metal ion binding);GO:0046916(cellular transition metal ion homeostasis);GO:0046916(cellular transition metal ion homeostasis)	NA	expressed protein	1.21791	2.64345	7.20366	1.86589	2.68018	8.45931	-	-	-	-	-	-	-	-	2.56433	0.000359908	-	-	2.18067	0.00191067
LOC_Os04g39350	LOC_Os04g39350.1	GO:0005737(cytoplasm);GO:0030001(metal ion transport);GO:0046914(transition metal ion binding);GO:0046916(cellular transition metal ion homeostasis)	NA	heavy metal associated domain containing protein, expressed	3.25883	22.678	31.3849	9.63613	18.6453	32.6324	1.5641	0.0212243	-	-	-	-	2.79887	8.76049e-05	3.26765	7.41799e-06	-	-	1.75978	0.0108323
LOC_Os04g39380	LOC_Os04g39380.1	GO:0005737(cytoplasm);GO:0030001(metal ion transport);GO:0046914(transition metal ion binding);GO:0046916(cellular transition metal ion homeostasis)	NA	heavy metal transport/detoxification protein, putative, expressed	1.02929	2.49467	2.575	1.42863	4.58243	6.93591	-	-	-	-	1.42952	0.0374029	-	-	-	-	-	-	-	-
LOC_Os04g39560	LOC_Os04g39560.3;LOC_Os04g39560.1;LOC_Os04g39560.2	GO:0005634(nucleus);GO:0005634(nucleus)	NA	expressed protein	23.8711	20.0837	22.4991	19.1121	4.48437	18.9482	-	-	-2.16305	0.00124884	-	-	-	-	-	-	-2.09151	0.00161993	-	-
LOC_Os04g39814	LOC_Os04g39814.2;LOC_Os04g39814.3;LOC_Os04g39814.1	GO:0008422(beta-glucosidase activity);GO:1901657(glycosyl compound metabolic process);GO:1901657(glycosyl compound metabolic process)	00500(Starch and sucrose metabolism);00460(Cyanoamino acid metabolism);00940(Phenylpropanoid biosynthesis);00940(Phenylpropanoid biosynthesis)	Os4bglu9 - beta-glucosidase homologue, similar to Os4Bglu12 exoglucanase/beta-glucosidase, expressed	7.02074	8.12948	9.87928	18.332	20.2245	17.6243	1.38467	0.0362097	-	-	-	-	-	-	-	-	-	-	-	-
LOC_Os04g39864	LOC_Os04g39864.2;LOC_Os04g39864.1;LOC_Os04g39864.3;LOC_Os04g39864.4	GO:0008422(beta-glucosidase activity);GO:1901657(glycosyl compound metabolic process);GO:1901657(glycosyl compound metabolic process)	00500(Starch and sucrose metabolism);00460(Cyanoamino acid metabolism);00940(Phenylpropanoid biosynthesis);00940(Phenylpropanoid biosynthesis)	Os4bglu11 - beta-glucosidase homologue, similar to Os4Bglu12 exoglucanase/beta-glucosidase, expressed	5.55499	1.37283	4.02581	3.60601	3.44741	2.43528	-	-	-	-	-	-	-2.01664	0.00309918	-	-	-	-	-	-
LOC_Os04g40100	LOC_Os04g40100.1	GO:0004871(signal transducer activity);GO:0005886(plasma membrane);GO:0009416(response to light stimulus);GO:0009958(positive gravitropism);GO:0016567(protein ubiquitination);GO:0071944(cell periphery)	00902(Monoterpenoid biosynthesis)	BTBN11 - Bric-a-Brac, Tramtrack, Broad Complex BTB domain with non-phototropic hypocotyl 3 NPH3 domain, expressed	1.19415	1.78611	3.11761	2.12437	2.80615	3.65905	-	-	-	-	-	-	-	-	1.38446	0.0488965	-	-	-	-
LOC_Os04g40630	LOC_Os04g40630.3;LOC_Os04g40630.4;LOC_Os04g40630.1;LOC_Os04g40630.2	GO:0003712(transcription cofactor activity);GO:0004402(histone acetyltransferase activity);GO:0005515(protein binding);GO:0005516(calmodulin binding);GO:0005634(nucleus);GO:0005737(cytoplasm);GO:0006355(regulation of transcription, DNA-templated);GO:0008270(zinc ion binding);GO:0009553(embryo sac development);GO:0009555(pollen development);GO:0009733(response to auxin);GO:0009751(response to sali…	00903(Limonene and pinene degradation);00945(Stilbenoid, diarylheptanoid and gingerol biosynthesis);00945(Stilbenoid, diarylheptanoid and gingerol biosynthesis)	BTBZ4 - Bric-a-Brac, Tramtrack, Broad Complex BTB domain with TAZ zinc finger and Calmodulin-binding domains, expressed	2.38501	3.90813	6.2035	4.6779	4.21333	4.2474	-	-	-	-	-	-	-	-	1.37909	0.0486324	-	-	-	-
LOC_Os04g40660	LOC_Os04g40660.2;LOC_Os04g40660.1;LOC_Os04g40660.3	GO:0005634(nucleus);GO:0008150(biological_process);GO:0016853(isomerase activity);GO:0016853(isomerase activity)	03013(RNA transport);03013(RNA transport)	MA3 domain containing protein, expressed	29.7056	31.3802	3.38403	24.8846	26.4454	3.41831	-	-	-	-	-	-	-	-	-3.13392	7.92115e-06	-	-	-2.8639	3.7395e-05
LOC_Os04g41280	LOC_Os04g41280.1	GO:0005737(cytoplasm);GO:0008150(biological_process)	NA	ankyrin repeat domain containing protein, expressed	0.739463	1.92163	1.43291	2.01525	2.50305	1.31115	1.44641	0.033598	-	-	-	-	1.37778	0.0498197	-	-	-	-	-	-
LOC_Os04g41540	LOC_Os04g41540.1	GO:0005509(calcium ion binding)	04626(Plant-pathogen interaction)	OsCML22 - Calmodulin-related calcium sensor protein, expressed	5.59238	12.9161	14.5229	12.9682	11.9946	11.9536	-	-	-	-	-	-	-	-	1.3768	0.0474637	-	-	-	-
LOC_Os04g41640	LOC_Os04g41640.1	GO:0004568(chitinase activity)	00520(Amino sugar and nucleotide sugar metabolism)	HEV2 - Hevein family protein precursor, expressed	106.504	239.364	365.326	242.488	239.272	264.274	-	-	-	-	-	-	-	-	1.77828	0.0099957	-	-	-	-
LOC_Os04g41900	LOC_Os04g41900.1	GO:0003674(molecular_function);GO:0008150(biological_process);GO:0009507(chloroplast);GO:0016021(integral component of membrane)	NA	expressed protein	8.72967	12.0744	10.3544	16.1464	33.0744	13.6841	-	-	1.45376	0.0347576	-	-	-	-	-	-	-	-	-	-
LOC_Os04g41960	LOC_Os04g41960.1	GO:0005634(nucleus);GO:0005737(cytoplasm);GO:0005829(cytosol);GO:0006979(response to oxidative stress);GO:0008270(zinc ion binding);GO:0032440(2-alkenal reductase [NAD(P)] activity);GO:0046686(response to cadmium ion);GO:0055114(oxidation-reduction process)	NA	NADP-dependent oxidoreductase, putative, expressed	2.01241	32.0157	15.341	3.36913	7.33115	29.1403	-	-	-2.12667	0.00150945	-	-	3.99179	8.78286e-08	2.9304	4.78949e-05	-	-	3.11257	1.54559e-05
LOC_Os04g42451	LOC_Os04g42451.1	GO:0004683(calmodulin-dependent protein kinase activity);GO:0005516(calmodulin binding);GO:0005634(nucleus);GO:0005737(cytoplasm);GO:0005886(plasma membrane);GO:0009738(abscisic acid-activated signaling pathway);GO:0009931(calcium-dependent protein serine/threonine kinase activity);GO:0018105(peptidyl-serine phosphorylation);GO:0035556(intracellular signal transduction);GO:0046777(protein autopho…	04626(Plant-pathogen interaction)	expressed protein	1.752	2.13122	2.72217	1.86132	1.10188	1.03214	-	-	-	-	-1.39912	0.0420761	-	-	-	-	-	-	-	-
LOC_Os04g42690	LOC_Os04g42690.1	GO:0008194(UDP-glycosyltransferase activity);GO:0009813(flavonoid biosynthetic process);GO:0043231(intracellular membrane-bounded organelle);GO:0052696(flavonoid glucuronidation)	00906(Carotenoid biosynthesis)	UDP-glucoronosyl and UDP-glucosyl transferase domain containing protein, expressed	0.603666	0.878526	1.35833	1.67392	1.78093	2.06215	1.4714	0.034391	-	-	-	-	-	-	-	-	-	-	-	-
LOC_Os04g43070	LOC_Os04g43070.1	GO:0005887(integral component of plasma membrane);GO:0008519(ammonium transmembrane transporter activity);GO:0015695(organic cation transport);GO:0015696(ammonium transport);GO:0019740(nitrogen utilization);GO:0072488(ammonium transmembrane transport)	03018(RNA degradation)	ammonium transporter protein, putative, expressed	1.88479	2.33757	5.83758	3.09561	3.47377	7.45267	-	-	-	-	-	-	-	-	1.63097	0.0190683	-	-	-	-
LOC_Os04g43210	LOC_Os04g43210.2;LOC_Os04g43210.1;LOC_Os04g43210.3	GO:0005351(sugar:proton symporter activity);GO:0005355(glucose transmembrane transporter activity);GO:0005887(integral component of plasma membrane);GO:0035428(hexose transmembrane transport);GO:0046323(glucose import);GO:0046323(glucose import)	NA	transporter family protein, putative, expressed	0.717714	2.23644	1.2819	0.803403	1.63841	1.57285	-	-	-	-	-	-	1.63972	0.0186531	-	-	-	-	-	-
LOC_Os04g43440	LOC_Os04g43440.1;LOC_Os04g43440.2	GO:0005524(ATP binding);GO:0005634(nucleus);GO:0006952(defense response);GO:0043531(ADP binding);GO:0043531(ADP binding)	04626(Plant-pathogen interaction);04626(Plant-pathogen interaction)	NB-ARC/LRR disease resistance protein, putative, expressed	0.706068	2.97833	2.04521	0.636607	1.37853	2.53016	-	-	-	-	-	-	2.07663	0.00304577	1.53437	0.029467	-	-	1.99075	0.00486552
LOC_Os04g43680	LOC_Os04g43680.1	GO:0003677(DNA binding);GO:0003700(transcription factor activity, sequence-specific DNA binding);GO:0005634(nucleus);GO:0006355(regulation of transcription, DNA-templated);GO:0009651(response to salt stress);GO:0009723(response to ethylene);GO:0009733(response to auxin);GO:0009753(response to jasmonic acid);GO:0010200(response to chitin);GO:0046686(response to cadmium ion)	04626(Plant-pathogen interaction)	MYB family transcription factor, putative, expressed	5.75352	15.3608	13.3914	9.06889	15.2362	22.3012	-	-	-	-	-	-	1.41674	0.0382298	-	-	-	-	-	-
LOC_Os04g43800	LOC_Os04g43800.1	GO:0005515(protein binding);GO:0005737(cytoplasm);GO:0006559(L-phenylalanine catabolic process);GO:0006952(defense response);GO:0006979(response to oxidative stress);GO:0009555(pollen development);GO:0009611(response to wounding);GO:0009699(phenylpropanoid biosynthetic process);GO:0009800(cinnamic acid biosynthetic process);GO:0009819(drought recovery);GO:0010224(response to UV-B);GO:0045548(phen…	00360(Phenylalanine metabolism);00940(Phenylpropanoid biosynthesis)	phenylalanine ammonia-lyase, putative, expressed	0.602153	1.59685	2.34981	1.21813	1.83963	2.71121	-	-	-	-	-	-	1.40703	0.0452646	1.96434	0.00597148	-	-	-	-
LOC_Os04g44120	LOC_Os04g44120.1	NA	NA	collagen triple helix repeat, putative, expressed	5.4972	13.9283	8.31053	20.192	17.9665	13.3439	1.87702	0.00609337	-	-	-	-	-	-	-	-	-	-	-	-
LOC_Os04g44150	LOC_Os04g44150.1	GO:0051213(dioxygenase activity)	00904(Diterpenoid biosynthesis)	gibberellin 2-beta-dioxygenase 7, putative, expressed	1.45661	1.08105	1.15057	1.99083	0.721223	1.5319	-	-	-	-	-	-	-	-	-	-	-1.46485	0.0285359	-	-
LOC_Os04g44240	LOC_Os04g44240.1	GO:0009813(flavonoid biosynthetic process);GO:0043231(intracellular membrane-bounded organelle);GO:0052696(flavonoid glucuronidation);GO:0080043(quercetin 3-O-glucosyltransferase activity);GO:0080044(quercetin 7-O-glucosyltransferase activity)	00944(Flavone and flavonol biosynthesis)	cytokinin-O-glucosyltransferase 3, putative, expressed	0.872301	1.0181	0.914075	2.33009	3.16031	1.53813	1.41749	0.0384171	1.63418	0.0200544	-	-	-	-	-	-	-	-	-	-
LOC_Os04g44900	LOC_Os04g44900.1	GO:0004674(protein serine/threonine kinase activity);GO:0005524(ATP binding);GO:0005886(plasma membrane);GO:0006468(protein phosphorylation);GO:0009751(response to salicylic acid);GO:0016021(integral component of membrane);GO:0016301(kinase activity);GO:0030246(carbohydrate binding)	00500(Starch and sucrose metabolism)	lectin-like receptor kinase, putative, expressed	1.07827	1.96925	3.66614	2.11811	2.33857	4.19372	-	-	-	-	-	-	-	-	1.76554	0.0120577	-	-	-	-
LOC_Os04g44910	LOC_Os04g44910.1	GO:0004674(protein serine/threonine kinase activity);GO:0005524(ATP binding);GO:0005886(plasma membrane);GO:0006468(protein phosphorylation);GO:0009751(response to salicylic acid);GO:0016021(integral component of membrane);GO:0016301(kinase activity);GO:0030246(carbohydrate binding)	00500(Starch and sucrose metabolism)	receptor like protein kinase, putative, expressed	1.59688	4.02476	5.76251	2.31543	3.83255	5.51889	-	-	-	-	-	-	-	-	1.85144	0.00807851	-	-	-	-
LOC_Os04g45270	LOC_Os04g45270.1	GO:0004190(aspartic-type endopeptidase activity);GO:0006508(proteolysis);GO:0030163(protein catabolic process)	NA	aspartyl protease family protein, putative, expressed	1.14998	4.56539	1.97123	1.43864	4.92321	2.03942	-	-	-	-	-	-	1.98913	0.00434359	-	-	1.77489	0.0119538	-	-
LOC_Os04g45330	LOC_Os04g45330.1	GO:0003677(DNA binding);GO:0003700(transcription factor activity, sequence-specific DNA binding);GO:0005515(protein binding);GO:0005634(nucleus);GO:0009909(regulation of flower development);GO:0009933(meristem structural organization);GO:0009944(polarity specification of adaxial/abaxial axis);GO:0010093(specification of floral organ identity);GO:0010154(fruit development);GO:0010158(abaxial cell …	NA	YABBY domain containing protein, putative, expressed	0.991659	4.52683	2.94194	2.66402	4.7338	4.93372	1.42569	0.0379916	-	-	-	-	2.19058	0.00207243	1.56885	0.0288267	-	-	-	-
LOC_Os04g45690	LOC_Os04g45690.1	GO:0000989(transcription factor activity, transcription factor binding);GO:0005634(nucleus);GO:0006355(regulation of transcription, DNA-templated);GO:0009640(photomorphogenesis)	04933(AGE-RAGE signaling pathway in diabetic complications)	B-box zinc finger family protein, putative, expressed	1.12736	2.61979	3.61091	2.24306	3.48544	3.88831	-	-	-	-	-	-	-	-	1.67941	0.0180602	-	-	-	-
LOC_Os04g45730	LOC_Os04g45730.1	GO:0005634(nucleus);GO:0016301(kinase activity);GO:0016310(phosphorylation)	04626(Plant-pathogen interaction)	protein kinase domain containing protein, expressed	8.1361	20.8775	19.6068	13.7531	22.8077	20.5367	-	-	-	-	-	-	1.35954	0.0455899	-	-	-	-	-	-
LOC_Os04g46110	LOC_Os04g46110.1	NA	NA	fibroin heavy chain precursor, putative, expressed	4.72512	5.45618	9.87005	15.2611	19.5301	9.49782	1.69143	0.0121447	1.83974	0.00808704	-	-	-	-	-	-	-	-	-	-
LOC_Os04g46220	LOC_Os04g46220.1	GO:0009620(response to fungus)	04075(Plant hormone signal transduction)	ethylene-responsive transcription factor, putative, expressed	4.23293	11.5413	20.7963	7.51708	15.1942	17.4736	-	-	-	-	-	-	1.44708	0.0337693	2.2966	0.00104023	-	-	-	-
LOC_Os04g46830	LOC_Os04g46830.2;LOC_Os04g46830.1	GO:0006869(lipid transport);GO:0008289(lipid binding);GO:0005576(extracellular region);GO:0006508(proteolysis);GO:0008233(peptidase activity);GO:0009535(chloroplast thylakoid membrane);GO:0009535(chloroplast thylakoid membrane)	03010(Ribosome);03010(Ribosome)	LTPL122 - Protease inhibitor/seed storage/LTP family protein precursor, expressed	41.4207	33.6019	42.5081	63.7687	95.1115	60.6421	-	-	1.50108	0.0289276	-	-	-	-	-	-	-	-	-	-
LOC_Os04g46940	LOC_Os04g46940.1	GO:0005887(integral component of plasma membrane);GO:0043231(intracellular membrane-bounded organelle);GO:0043682(copper-transporting ATPase activity)	00190(Oxidative phosphorylation)	copper-transporting ATPase 3, putative, expressed	4.34597	1.55847	3.26212	2.88626	2.18528	3.36725	-	-	-	-	-	-	-1.47955	0.0256851	-	-	-	-	-	-
LOC_Os04g46980	LOC_Os04g46980.1	GO:0008194(UDP-glycosyltransferase activity);GO:0009813(flavonoid biosynthetic process);GO:0043231(intracellular membrane-bounded organelle);GO:0052696(flavonoid glucuronidation)	00908(Zeatin biosynthesis)	cis-zeatin O-glucosyltransferase, putative, expressed	0.23975	2.59538	1.623	0.597032	1.32462	1.71428	-	-	-	-	-	-	-	-	-	-	-	-	1.52173	0.0346114
LOC_Os04g47180	LOC_Os04g47180.2;LOC_Os04g47180.1	NA	NA	expressed protein	21.5855	7.87469	19.5532	16.0627	10.6465	14.5847	-	-	-	-	-	-	-1.45477	0.0265819	-	-	-	-	-	-
LOC_Os04g47780	LOC_Os04g47780.1	GO:0003333(amino acid transmembrane transport);GO:0015171(amino acid transmembrane transporter activity)	NA	transmembrane amino acid transporter protein, putative, expressed	1.83786	5.71186	6.37845	3.98053	4.14398	5.51058	-	-	-	-	-	-	1.63594	0.0182157	1.79518	0.0105243	-	-	-	-
LOC_Os04g48290	LOC_Os04g48290.1	GO:0006855(drug transmembrane transport);GO:0015238(drug transmembrane transporter activity)	NA	MATE efflux family protein, putative, expressed	0.186685	2.74978	0.644415	0.328349	0.837157	1.03409	-	-	-1.71575	0.0099592	-	-	-	-	-	-	-	-	1.65506	0.019435
LOC_Os04g48840	LOC_Os04g48840.1	GO:0009507(chloroplast);GO:0016021(integral component of membrane);GO:0031969(chloroplast membrane)	NA	expressed protein	13.9975	24.2476	18.795	34.879	42.6279	31.3161	1.31719	0.0463701	-	-	-	-	-	-	-	-	-	-	-	-
LOC_Os04g48850	LOC_Os04g48850.1	GO:0001944(vasculature development);GO:0005515(protein binding);GO:0005737(cytoplasm);GO:0006952(defense response);GO:0006979(response to oxidative stress);GO:0009611(response to wounding);GO:0009612(response to mechanical stimulus);GO:0009693(ethylene biosynthetic process);GO:0009723(response to ethylene);GO:0009733(response to auxin);GO:0009753(response to jasmonic acid);GO:0009835(fruit ripeni…	00270(Cysteine and methionine metabolism)	aminotransferase, classes I and II, domain containing protein, expressed	0.392807	0.770974	1.22021	0.737737	1.13108	2.07183	-	-	-	-	-	-	-	-	-	-	-	-	1.48973	0.0356996
LOC_Os04g48870	LOC_Os04g48870.1	GO:0003674(molecular_function);GO:0005874(microtubule);GO:0008150(biological_process)	NA	nitrilase-associated protein, putative, expressed	56.6296	18.4896	38.4452	37.7674	19.3587	23.664	-	-	-	-	-	-	-1.61484	0.0145812	-	-	-	-	-	-
LOC_Os04g49194	LOC_Os04g49194.1	GO:0051213(dioxygenase activity)	00941(Flavonoid biosynthesis)	naringenin,2-oxoglutarate 3-dioxygenase, putative, expressed	0.586668	1.58143	0.806844	0.904251	1.30941	2.62458	-	-	-	-	1.70173	0.0153833	-	-	-	-	-	-	1.53729	0.0314714
LOC_Os04g49210	LOC_Os04g49210.1	GO:0051213(dioxygenase activity)	00941(Flavonoid biosynthesis)	naringenin,2-oxoglutarate 3-dioxygenase, putative, expressed	0.583945	0.846356	5.62268	1.49735	2.81674	5.72857	1.3585	0.0478309	1.73469	0.0142335	-	-	-	-	3.26735	9.44772e-06	-	-	1.93577	0.00572219
LOC_Os04g49260	LOC_Os04g49260.1	GO:0005737(cytoplasm);GO:0030001(metal ion transport);GO:0046914(transition metal ion binding);GO:0046916(cellular transition metal ion homeostasis)	NA	heavy metal-associated domain containing protein, expressed	1.89323	7.45999	3.83658	3.26538	4.3119	9.08343	-	-	-	-	-	-	1.97833	0.00554783	-	-	-	-	1.47598	0.0354496
LOC_Os04g49370	LOC_Os04g49370.1	GO:0003674(molecular_function);GO:0005634(nucleus);GO:0006979(response to oxidative stress);GO:0016607(nuclear speck);GO:0046686(response to cadmium ion)	NA	expressed protein	4.34825	24.8571	12.8191	3.61181	16.6774	7.22304	-	-	-	-	-	-	2.51515	0.00033186	1.55979	0.0244282	2.2071	0.00175873	-	-
LOC_Os04g49420	LOC_Os04g49420.1	GO:0000786(nucleosome);GO:0003677(DNA binding);GO:0005634(nucleus);GO:0005774(vacuolar membrane);GO:0005794(Golgi apparatus);GO:0005829(cytosol);GO:0005886(plasma membrane);GO:0009506(plasmodesma);GO:0009507(chloroplast);GO:0046982(protein heterodimerization activity)	NA	Core histone H2A/H2B/H3/H4 domain containing protein, putative, expressed	1.13276	1.45989	0.627489	0.921335	2.93386	0.812435	-	-	-	-	-	-	-	-	-	-	1.671	0.0205296	-	-
LOC_Os04g49550	LOC_Os04g49550.1	GO:0043161(proteasome-mediated ubiquitin-dependent protein catabolic process);GO:0061630(ubiquitin protein ligase activity)	NA	RING-H2 finger protein ATL2A, putative, expressed	0.704829	1.96372	1.61459	1.11585	2.88028	2.94553	-	-	-	-	-	-	-	-	-	-	-	-	1.40039	0.0490791
LOC_Os04g49690	LOC_Os04g49690.1	GO:0004672(protein kinase activity);GO:0004674(protein serine/threonine kinase activity);GO:0005515(protein binding);GO:0005524(ATP binding);GO:0005576(extracellular region);GO:0005886(plasma membrane);GO:0007338(single fertilization);GO:0009506(plasmodesma);GO:0009723(response to ethylene);GO:0009738(abscisic acid-activated signaling pathway);GO:0009741(response to brassinosteroid);GO:0009742(br…	NA	FERONIA receptor-like kinase, putative, expressed	1.19541	1.91945	2.07651	1.09769	0.699176	2.29678	-	-	-1.45696	0.0299429	-	-	-	-	-	-	-	-	-	-
LOC_Os04g49739	LOC_Os04g49739.1	GO:0005345(purine nucleobase transmembrane transporter activity);GO:0006863(purine nucleobase transport);GO:0009507(chloroplast);GO:0016020(membrane);GO:0016021(integral component of membrane)	NA	purine permease, putative, expressed	1.15692	0.368248	1.7901	0.515211	0.701084	0.687389	-	-	-	-	-1.38084	0.0495419	-	-	-	-	-	-	-	-
LOC_Os04g49757	LOC_Os04g49757.1;LOC_Os04g49757.2	GO:0005345(purine nucleobase transmembrane transporter activity);GO:0006863(purine nucleobase transport);GO:0009507(chloroplast);GO:0016020(membrane);GO:0016021(integral component of membrane);GO:0016021(integral component of membrane)	NA	purine permease, putative, expressed	2.16713	5.19274	8.11316	4.1867	10.2517	6.92143	-	-	-	-	-	-	-	-	1.90448	0.00626932	-	-	-	-
LOC_Os04g50120	LOC_Os04g50120.1	GO:0005634(nucleus)	NA	zinc-binding protein, putative, expressed	11.2358	36.8686	31.0289	13.4095	30.1707	28.9734	-	-	-	-	-	-	1.7143	0.0120678	1.46552	0.033584	-	-	-	-
LOC_Os04g50700	LOC_Os04g50700.1	GO:0004864(protein phosphatase inhibitor activity);GO:0004872(receptor activity);GO:0005634(nucleus);GO:0005737(cytoplasm);GO:0009738(abscisic acid-activated signaling pathway);GO:0010427(abscisic acid binding);GO:0080163(regulation of protein serine/threonine phosphatase activity)	NA	pathogenesis-related Bet v I family protein, putative, expressed	6.79689	4.3534	4.55286	14.4816	3.60647	5.92713	-	-	-	-	-	-	-	-	-	-	-2.00556	0.00282239	-1.28881	0.0485742
LOC_Os04g50760	LOC_Os04g50760.1	GO:0000151(ubiquitin ligase complex);GO:0000209(protein polyubiquitination);GO:0005737(cytoplasm);GO:0031624(ubiquitin conjugating enzyme binding);GO:0032436(positive regulation of proteasomal ubiquitin-dependent protein catabolic process);GO:0042787(protein ubiquitination involved in ubiquitin-dependent protein catabolic process);GO:0061630(ubiquitin protein ligase activity)	NA	ara54-like RING finger protein, putative, expressed	0.575717	0.997021	1.53522	0.604577	0.934333	0.989119	-	-	-	-	-	-	-	-	1.41502	0.0482061	-	-	-	-
LOC_Os04g51150	LOC_Os04g51150.1	GO:0005739(mitochondrion);GO:0005743(mitochondrial inner membrane);GO:0009409(response to cold);GO:0009916(alternative oxidase activity);GO:0016021(integral component of membrane);GO:0031930(mitochondria-nucleus signaling pathway);GO:0045333(cellular respiration);GO:0046872(metal ion binding);GO:0055114(oxidation-reduction process);GO:0070469(respiratory chain)	NA	transposon protein, putative, unclassified, expressed	2.52195	6.85407	6.06551	3.73204	8.9457	8.59722	-	-	-	-	-	-	1.44242	0.0361109	-	-	-	-	-	-
LOC_Os04g51460	LOC_Os04g51460.1	GO:0004553(hydrolase activity, hydrolyzing O-glycosyl compounds);GO:0005576(extracellular region);GO:0005618(cell wall);GO:0005737(cytoplasm);GO:0005794(Golgi apparatus);GO:0005886(plasma membrane);GO:0007568(aging);GO:0009505(plant-type cell wall);GO:0009739(response to gibberellin);GO:0009740(gibberellic acid mediated signaling pathway);GO:0009741(response to brassinosteroid);GO:0009828(plant-t…	04075(Plant hormone signal transduction)	glycosyl hydrolases family 16, putative, expressed	0.577987	3.24092	2.11551	1.42851	1.07066	2.46307	-	-	-1.5979	0.0184058	-	-	-	-	-	-	-	-	-	-
LOC_Os04g52090	LOC_Os04g52090.1	GO:0003677(DNA binding);GO:0003700(transcription factor activity, sequence-specific DNA binding);GO:0005515(protein binding);GO:0005622(intracellular);GO:0005634(nucleus);GO:0006351(transcription, DNA-templated);GO:0006355(regulation of transcription, DNA-templated);GO:0006952(defense response);GO:0009414(response to water deprivation);GO:0009737(response to abscisic acid);GO:0009873(ethylene-act…	00230(Purine metabolism);00240(Pyrimidine metabolism);03020(RNA polymerase)	AP2 domain containing protein, expressed	1.41919	6.25058	3.39814	5.01684	7.5867	5.64281	1.82172	0.00820162	-	-	-	-	2.13893	0.00248796	-	-	-	-	-	-
LOC_Os04g52440	LOC_Os04g52440.1	GO:0030170(pyridoxal phosphate binding);GO:0042802(identical protein binding)	00650(Butanoate metabolism);00250(Alanine, aspartate and glutamate metabolism)	aminotransferase, putative, expressed	0.151095	1.22967	1.17114	0.611047	2.39077	2.36152	-	-	-	-	-	-	-	-	-	-	1.96812	0.00633958	1.95036	0.00611234
LOC_Os04g52504	LOC_Os04g52504.1	NA	NA	adhesive/proline-rich protein, putative, expressed	1.1935	2.82195	4.32486	1.76531	6.14995	6.78526	-	-	-	-	-	-	-	-	1.85745	0.0105705	1.80065	0.0118348	1.94248	0.00630392
LOC_Os04g53720	LOC_Os04g53720.1	GO:0005737(cytoplasm);GO:0042981(regulation of apoptotic process);GO:0048025(negative regulation of mRNA splicing, via spliceosome)	03420(Nucleotide excision repair)	SNF2 family N-terminal domain containing protein, expressed	1.75781	0.661623	1.12705	0.729822	0.790701	0.74733	-	-	-	-	-	-	-1.40969	0.0341589	-	-	-	-	-	-
LOC_Os04g53800	LOC_Os04g53800.1	GO:0009507(chloroplast);GO:0009813(flavonoid biosynthetic process);GO:0009964(negative regulation of flavonoid biosynthetic process);GO:0016491(oxidoreductase activity);GO:0033729(anthocyanidin reductase activity);GO:0050662(coenzyme binding);GO:0055114(oxidation-reduction process)	00941(Flavonoid biosynthesis)	leucoanthocyanidin reductase, putative, expressed	10.0578	3.40858	10.0751	6.41108	4.31403	7.60565	-	-	-	-	-	-	-1.56107	0.0187276	-	-	-	-	-	-
LOC_Os04g53810	LOC_Os04g53810.1	GO:0009507(chloroplast);GO:0009813(flavonoid biosynthetic process);GO:0009964(negative regulation of flavonoid biosynthetic process);GO:0016491(oxidoreductase activity);GO:0033729(anthocyanidin reductase activity);GO:0050662(coenzyme binding);GO:0055114(oxidation-reduction process)	00941(Flavonoid biosynthesis)	leucoanthocyanidin reductase, putative, expressed	6.49174	20.462	19.5664	6.8046	15.1095	17.4832	-	-	-	-	-	-	1.65627	0.0154817	1.5917	0.021539	-	-	1.36138	0.0476298
LOC_Os04g53850	LOC_Os04g53850.1	GO:0009507(chloroplast);GO:0009813(flavonoid biosynthetic process);GO:0009964(negative regulation of flavonoid biosynthetic process);GO:0016491(oxidoreductase activity);GO:0033729(anthocyanidin reductase activity);GO:0050662(coenzyme binding);GO:0055114(oxidation-reduction process)	00941(Flavonoid biosynthesis)	leucoanthocyanidin reductase, putative, expressed	3.77942	6.23552	9.78267	4.70036	4.27578	7.56614	-	-	-	-	-	-	-	-	1.37206	0.0479546	-	-	-	-
LOC_Os04g53860	LOC_Os04g53860.1	GO:0009507(chloroplast);GO:0009813(flavonoid biosynthetic process);GO:0009964(negative regulation of flavonoid biosynthetic process);GO:0016491(oxidoreductase activity);GO:0033729(anthocyanidin reductase activity);GO:0050662(coenzyme binding);GO:0055114(oxidation-reduction process)	00941(Flavonoid biosynthesis)	reductase, putative, expressed	4.15596	1.60346	3.59193	2.54545	1.8709	3.01055	-	-	-	-	-	-	-1.37399	0.0401778	-	-	-	-	-	-
LOC_Os04g54240	LOC_Os04g54240.1	GO:0003674(molecular_function);GO:0005634(nucleus);GO:0009611(response to wounding)	NA	wound induced protein, putative, expressed	8.32272	11.2082	27.837	18.096	11.0195	11.6892	-	-	-	-	-	-	-	-	1.74188	0.0120623	-	-	-	-
LOC_Os04g54300	LOC_Os04g54300.1	GO:0003674(molecular_function);GO:0005634(nucleus);GO:0009611(response to wounding)	NA	wound induced protein, putative, expressed	3.04187	4.81955	14.5168	3.88521	9.18258	5.22658	-	-	-	-	-1.47379	0.0287351	-	-	2.2547	0.00154128	-	-	-	-
LOC_Os04g54630	LOC_Os04g54630.1	GO:0009507(chloroplast);GO:0009523(photosystem II);GO:0009535(chloroplast thylakoid membrane);GO:0009611(response to wounding);GO:0009765(photosynthesis, light harvesting);GO:0016021(integral component of membrane);GO:0016168(chlorophyll binding);GO:0071486(cellular response to high light intensity);GO:0071492(cellular response to UV-A)	NA	expressed protein	1.77264	2.38067	4.53021	4.96949	7.04541	5.55833	1.4872	0.0322259	1.56531	0.0267323	-	-	-	-	-	-	-	-	-	-
LOC_Os04g54830	LOC_Os04g54830.1	GO:0003674(molecular_function);GO:0005576(extracellular region);GO:0008150(biological_process)	NA	expressed protein	6.9739	22.431	10.6563	6.86241	8.17694	11.9008	-	-	-1.45586	0.0249934	-	-	1.68546	0.0135536	-	-	-	-	-	-
LOC_Os04g55120	LOC_Os04g55120.1	GO:0003674(molecular_function);GO:0005575(cellular_component);GO:0008150(biological_process)	NA	jp18, putative, expressed	4.16751	11.1429	8.46106	6.68449	9.03284	8.70071	-	-	-	-	-	-	1.41887	0.0389523	-	-	-	-	-	-
LOC_Os04g55159	LOC_Os04g55159.1	GO:0006869(lipid transport);GO:0008289(lipid binding);GO:0009506(plasmodesma);GO:0009507(chloroplast);GO:0009535(chloroplast thylakoid membrane);GO:0016020(membrane);GO:0048046(apoplast)	NA	LTPL125 - Protease inhibitor/seed storage/LTP family protein precursor, putative, expressed	2.20895	0.55726	6.76183	44.1249	58.0881	16.2316	4.32016	8.22412e-09	6.70375	2.64898e-15	-	-	-1.98694	0.00427697	1.61405	0.0204124	-	-	-1.44279	0.0266179
LOC_Os04g55170	LOC_Os04g55170.1	NA	NA	LTPL126 - Protease inhibitor/seed storage/LTP family protein precursor, expressed	5.13269	9.57303	6.896	15.9794	11.0759	8.62659	1.63843	0.0177619	-	-	-	-	-	-	-	-	-	-	-	-
LOC_Os04g55270	LOC_Os04g55270.1	NA	NA	expressed protein	3.16154	7.46098	6.92676	3.15856	8.75076	7.17562	-	-	-	-	-	-	-	-	-	-	1.47014	0.041016	-	-
LOC_Os04g55280	LOC_Os04g55280.1	GO:0003674(molecular_function);GO:0005634(nucleus);GO:0008150(biological_process)	NA	expressed protein	3.69947	0.869488	1.5571	1.6868	1.11276	1.22266	-	-	-	-	-	-	-2.08908	0.00258293	-	-	-	-	-	-
LOC_Os04g56110	LOC_Os04g56110.1;LOC_Os04g56110.2;LOC_Os04g56110.3	GO:0004674(protein serine/threonine kinase activity);GO:0005886(plasma membrane);GO:0006468(protein phosphorylation);GO:0006468(protein phosphorylation)	00520(Amino sugar and nucleotide sugar metabolism);00520(Amino sugar and nucleotide sugar metabolism)	protein kinase, putative, expressed	4.31653	8.35191	12.3667	5.75588	9.14502	10.908	-	-	-	-	-	-	-	-	1.51851	0.0281817	-	-	-	-
LOC_Os04g56230	LOC_Os04g56230.1	GO:0004161(dimethylallyltranstransferase activity);GO:0004337(geranyltranstransferase activity);GO:0005737(cytoplasm);GO:0045337(farnesyl diphosphate biosynthetic process)	00900(Terpenoid backbone biosynthesis)	polyprenyl synthetase, putative, expressed	3.42678	1.24611	2.19082	6.33082	1.38336	1.95081	-	-	-	-	-	-	-1.45942	0.0297691	-	-	-2.19422	0.00115083	-1.69832	0.0108406
LOC_Os04g56430	LOC_Os04g56430.1	GO:0004674(protein serine/threonine kinase activity);GO:0005886(plasma membrane);GO:0006468(protein phosphorylation);GO:0006952(defense response);GO:0009506(plasmodesma)	NA	cysteine-rich receptor-like protein kinase, putative, expressed	0.784664	8.74046	4.3463	1.69111	18.2963	12.8112	-	-	-	-	1.55954	0.0213262	-	-	-	-	3.43552	3.32761e-06	2.92136	5.11243e-05
LOC_Os04g57130	LOC_Os04g57130.1	GO:0009699(phenylpropanoid biosynthetic process);GO:0042349(guiding stereospecific synthesis activity)	NA	dirigent-like protein pDIR17, putative, expressed	3.1123	1.54365	4.91345	5.62274	4.70426	5.25516	-	-	1.60762	0.0238128	-	-	-	-	-	-	-	-	-	-
LOC_Os04g57200	LOC_Os04g57200.1;LOC_Os04g57200.2	GO:0005737(cytoplasm);GO:0030001(metal ion transport);GO:0046914(transition metal ion binding);GO:0046916(cellular transition metal ion homeostasis);GO:0046916(cellular transition metal ion homeostasis)	NA	heavy metal transport/detoxification protein, putative, expressed	12.5887	36.9067	33.188	15.6095	27.2541	37.9084	-	-	-	-	-	-	1.55176	0.0227608	1.39854	0.0427272	-	-	-	-
LOC_Os04g57350	LOC_Os04g57350.1	GO:0005509(calcium ion binding);GO:0005515(protein binding);GO:0005525(GTP binding);GO:0005737(cytoplasm);GO:0005768(endosome);GO:0005886(plasma membrane);GO:0006897(endocytosis);GO:0009506(plasmodesma);GO:0010008(endosome membrane);GO:0016020(membrane);GO:0016787(hydrolase activity);GO:0032456(endocytic recycling);GO:0042538(hyperosmotic salinity response);GO:0043231(intracellular membrane-bound…	04144(Endocytosis)	EH domain-containing protein 1, putative, expressed	0.035495	0.325526	0.565348	0.09998	0.127321	1.49893	-	-	-	-	1.40672	0.0447621	-	-	-	-	-	-	-	-
LOC_Os04g57760	LOC_Os04g57760.1	NA	NA	expressed protein	3.08056	8.25811	11.2451	4.86462	9.28612	9.58222	-	-	-	-	-	-	1.42262	0.0380309	1.86803	0.00737667	-	-	-	-
LOC_Os04g57770	LOC_Os04g57770.1	NA	NA	expressed protein	3.3864	4.76042	5.05901	14.2212	17.8759	16.0271	2.07022	0.00235929	1.90885	0.00594182	1.66358	0.0138362	-	-	-	-	-	-	-	-
LOC_Os04g57880	LOC_Os04g57880.1	GO:0005737(cytoplasm)	04141(Protein processing in endoplasmic reticulum)	heat shock protein DnaJ, putative, expressed	6.03511	7.46881	10.9659	15.628	8.88688	11.3053	1.37268	0.0380991	-	-	-	-	-	-	-	-	-	-	-	-
LOC_Os04g58280	LOC_Os04g58280.1;LOC_Os04g58280.2	GO:0004066(asparagine synthase (glutamine-hydrolyzing) activity);GO:0005829(cytosol);GO:0006529(asparagine biosynthetic process);GO:0006541(glutamine metabolic process);GO:0042803(protein homodimerization activity);GO:0042803(protein homodimerization activity)	NA	stem-specific protein TSJT1, putative, expressed	21.79	100.423	90.3173	30.0191	102.095	65.329	-	-	-	-	-	-	2.20435	0.0014108	2.05134	0.00311761	1.76595	0.0110578	-	-
LOC_Os04g58710	LOC_Os04g58710.1	GO:0005524(ATP binding);GO:0005737(cytoplasm);GO:0005739(mitochondrion);GO:0005829(cytosol);GO:0009506(plasmodesma);GO:0009507(chloroplast);GO:0009570(chloroplast stroma);GO:0009735(response to cytokinin);GO:0010030(positive regulation of seed germination);GO:0010214(seed coat development);GO:0016208(AMP binding);GO:0033611(oxalate catabolic process);GO:0046686(response to cadmium ion);GO:0048046…	04146(Peroxisome)	AMP-binding domain containing protein, expressed	0.723619	5.27495	5.39152	2.86908	6.90253	6.86158	1.98729	0.00414718	-	-	-	-	2.86586	7.10984e-05	2.89739	6.50819e-05	-	-	-	-
LOC_Os04g58810	LOC_Os04g58810.1	GO:0000175(3'-5'-exoribonuclease activity);GO:0000288(nuclear-transcribed mRNA catabolic process, deadenylation-dependent decay);GO:0030014(CCR4-NOT complex)	03018(RNA degradation)	CAF1 family ribonuclease containing protein, putative, expressed	0.687404	8.26424	6.61404	3.7171	10.3584	10.7419	2.43495	0.000554674	-	-	-	-	3.58765	1.37866e-06	3.2663	9.65043e-06	1.47855	0.0349007	1.531	0.0265785
LOC_Os04g58840	LOC_Os04g58840.1	GO:0004190(aspartic-type endopeptidase activity);GO:0006508(proteolysis);GO:0030163(protein catabolic process)	NA	Eukaryotic aspartyl protease domain containing protein, expressed	4.38073	8.77917	10.7754	11.4872	15.9962	11.2434	1.39078	0.0360193	-	-	-	-	-	-	-	-	-	-	-	-
LOC_Os04g58890	LOC_Os04g58890.1	GO:0004674(protein serine/threonine kinase activity);GO:0005886(plasma membrane);GO:0007166(cell surface receptor signaling pathway)	NA	expressed protein	1.26606	7.31891	4.66195	3.75413	5.63813	7.06197	1.56813	0.0218098	-	-	-	-	2.53128	0.000373271	1.88058	0.00797067	-	-	-	-
LOC_Os04g59150	LOC_Os04g59150.1;LOC_Os04g59150.2	GO:0004601(peroxidase activity);GO:0009505(plant-type cell wall);GO:0009664(plant-type cell wall organization);GO:0009664(plant-type cell wall organization)	00940(Phenylpropanoid biosynthesis);00940(Phenylpropanoid biosynthesis)	peroxidase precursor, putative, expressed	7.29897	29.2127	25.392	15.4584	41.9817	36.6235	-	-	-	-	-	-	2.00083	0.00363069	1.79861	0.00937895	1.44137	0.0382152	-	-
LOC_Os04g59190	LOC_Os04g59190.1	GO:0004601(peroxidase activity);GO:0009505(plant-type cell wall);GO:0009664(plant-type cell wall organization)	00940(Phenylpropanoid biosynthesis)	peroxidase precursor, putative, expressed	3.38995	12.4702	5.47962	5.37702	10.5279	7.82757	-	-	-	-	-	-	1.87915	0.00652706	-	-	-	-	-	-
LOC_Os04g59260	LOC_Os04g59260.1	GO:0004601(peroxidase activity);GO:0009505(plant-type cell wall);GO:0009664(plant-type cell wall organization)	00940(Phenylpropanoid biosynthesis)	peroxidase precursor, putative, expressed	3.63663	16.2973	11.5075	10.1404	30.7435	20.133	1.47943	0.0267545	-	-	-	-	2.16396	0.00181647	1.6619	0.0167532	1.60018	0.0214435	-	-
LOC_Os04g59540	LOC_Os04g59540.1	GO:0000285(1-phosphatidylinositol-3-phosphate 5-kinase activity);GO:0005524(ATP binding);GO:0005634(nucleus);GO:0016308(1-phosphatidylinositol-4-phosphate 5-kinase activity)	00562(Inositol phosphate metabolism);04070(Phosphatidylinositol signaling system);04145(Phagosome)	phosphatidylinositol-4-phosphate 5-Kinase, putative, expressed	0.699604	0.224818	0.685362	0.569107	0.389977	0.426613	-	-	-	-	-	-	-1.63778	0.0173337	-	-	-	-	-	-
LOC_Os05g01950	LOC_Os05g01950.1	GO:0008150(biological_process);GO:0009507(chloroplast);GO:0009535(chloroplast thylakoid membrane);GO:0016021(integral component of membrane);GO:0031072(heat shock protein binding);GO:0051082(unfolded protein binding)	NA	expressed protein	14.2848	29.6221	34.3156	40.9041	47.5766	34.9775	1.51776	0.0226668	-	-	-	-	-	-	-	-	-	-	-	-
LOC_Os05g02770	LOC_Os05g02770.1	NA	NA	glycine-rich cell wall structural protein precursor, putative, expressed	2.77819	9.37242	8.13666	4.81687	6.03596	10.1968	-	-	-	-	-	-	1.75427	0.0113335	1.55029	0.0265873	-	-	-	-
LOC_Os05g03030	LOC_Os05g03030.1	GO:0003735(structural constituent of ribosome);GO:0005840(ribosome);GO:0006412(translation);GO:0009507(chloroplast);GO:0009570(chloroplast stroma);GO:0009941(chloroplast envelope);GO:0019843(rRNA binding);GO:0022626(cytosolic ribosome);GO:0042254(ribosome biogenesis)	03010(Ribosome)	50S ribosomal protein L10, chloroplast precursor, putative, expressed	0.770963	2.4763	1.89847	2.29715	7.64973	3.21961	-	-	1.62722	0.0202794	-	-	-	-	-	-	1.73557	0.0142201	-	-
LOC_Os05g03320	LOC_Os05g03320.1	NA	NA	expressed protein	7.52017	7.4495	9.44696	4.3245	4.5036	3.70078	-	-	-	-	-1.35202	0.0427294	-	-	-	-	-	-	-	-
LOC_Os05g03760	LOC_Os05g03760.1	GO:0003677(DNA binding);GO:0003700(transcription factor activity, sequence-specific DNA binding);GO:0005634(nucleus);GO:0006355(regulation of transcription, DNA-templated);GO:0046872(metal ion binding)	NA	zinc finger family protein, putative, expressed	7.32968	26.944	25.111	21.2684	25.1157	21.3004	1.53689	0.0207739	-	-	-	-	1.87814	0.00613482	1.7765	0.0101928	-	-	-	-
LOC_Os05g03960	LOC_Os05g03960.1	NA	NA	expressed protein	2.53454	7.06707	17.0507	6.03829	9.30989	27.79	-	-	-	-	-	-	-	-	-	-	-	-	2.20235	0.00203357
LOC_Os05g04680	LOC_Os05g04680.1	GO:0009733(response to auxin)	NA	expressed protein	1.00312	6.1849	3.99888	2.64882	6.30992	7.08847	-	-	-	-	-	-	-	-	-	-	-	-	1.42012	0.0423075
LOC_Os05g05020	LOC_Os05g05020.1	NA	NA	expressed protein	4.07723	16.5413	9.28348	11.3748	20.5742	14.9936	1.48018	0.0287212	-	-	-	-	2.02041	0.00381147	-	-	-	-	-	-
LOC_Os05g05040	LOC_Os05g05040.1	NA	NA	expressed protein	4.26806	15.186	15.8776	10.8294	21.6802	15.1917	1.34331	0.0451107	-	-	-	-	1.83109	0.00833204	1.89534	0.00704773	-	-	-	-
LOC_Os05g07060	LOC_Os05g07060.1	GO:0005886(plasma membrane);GO:0009834(plant-type secondary cell wall biogenesis);GO:0031225(anchored component of membrane)	NA	fasciclin domain containing protein, expressed	11.3507	28.7527	14.4582	24.1263	26.1953	20.7423	-	-	-	-	-	-	1.34091	0.0486795	-	-	-	-	-	-
LOC_Os05g07710	LOC_Os05g07710.2;LOC_Os05g07710.1;LOC_Os05g07710.3	GO:0000045(autophagosome assembly);GO:0000422(mitophagy);GO:0005829(cytosol);GO:0006497(protein lipidation);GO:0019898(extrinsic component of membrane);GO:0032266(phosphatidylinositol-3-phosphate binding);GO:0034045(pre-autophagosomal structure membrane);GO:0034497(protein localization to pre-autophagosomal structure);GO:0044804(nucleophagy);GO:0080025(phosphatidylinositol-3,5-bisphosphate bindin…	NA	WD40-like domain containing protein, putative, expressed	1.37174	0.782494	1.12476	1.75366	0.534344	1.26385	-	-	-	-	-	-	-	-	-	-	-1.71453	0.0109701	-	-
LOC_Os05g08010	LOC_Os05g08010.1	GO:0004842(ubiquitin-protein transferase activity);GO:0019005(SCF ubiquitin ligase complex);GO:0031146(SCF-dependent proteasomal ubiquitin-dependent protein catabolic process)	NA	OsFBX161 - F-box domain containing protein, expressed	0.948048	3.00109	2.38147	2.02433	2.50694	1.99554	-	-	-	-	-	-	1.66245	0.0174896	-	-	-	-	-	-
LOC_Os05g08420	LOC_Os05g08420.1;LOC_Os05g08420.2	GO:0003674(molecular_function);GO:0005634(nucleus);GO:0008150(biological_process);GO:0008150(biological_process)	NA	expressed protein	1.79567	11.1803	5.42081	4.98579	0.916569	8.6343	1.4733	0.0313715	-	-	-	-	2.63837	0.000232038	1.59399	0.0248045	-	-	-	-
LOC_Os05g08640	LOC_Os05g08640.1	GO:0005737(cytoplasm);GO:0016740(transferase activity);GO:0016747(transferase activity, transferring acyl groups other than amino-acyl groups)	00073(Cutin, suberine and wax biosynthesis)	transferase family protein, putative, expressed	3.78228	6.02539	9.91874	6.73796	9.3673	11.0073	-	-	-	-	-	-	-	-	1.3909	0.0447795	-	-	-	-
LOC_Os05g08920	LOC_Os05g08920.1	GO:0003674(molecular_function);GO:0008150(biological_process);GO:0009507(chloroplast)	NA	late embryogenesis abundant protein, putative, expressed	0.686867	2.00993	2.143	2.63516	5.55065	2.2745	-	-	1.46551	0.0372305	-	-	-	-	-	-	-	-	-	-
LOC_Os05g09000	LOC_Os05g09000.1;LOC_Os05g09000.3	NA	NA	expressed protein	9.0103	9.66221	3.22582	8.45701	10.7271	8.81074	-	-	-	-	1.4496	0.0318061	-	-	-1.48191	0.0234391	-	-	-	-
LOC_Os05g09410	LOC_Os05g09410.1	GO:0000160(phosphorelay signal transduction system);GO:0005634(nucleus);GO:0005737(cytoplasm);GO:0009736(cytokinin-activated signaling pathway);GO:0009927(histidine phosphotransfer kinase activity);GO:0016310(phosphorylation);GO:0043424(protein histidine kinase binding)	04075(Plant hormone signal transduction)	histidine-containing phosphotransfer protein 4, putative, expressed	4.807	1.63963	3.08508	4.04984	2.35797	3.33367	-	-	-	-	-	-	-1.55177	0.0220206	-	-	-	-	-	-
LOC_Os05g09580	LOC_Os05g09580.1	NA	NA	expressed protein	41.2654	169.711	167.874	108.79	307.031	165.32	1.39854	0.0350294	-	-	-	-	2.04008	0.0030786	2.02438	0.00362827	1.49684	0.0312242	-	-
LOC_Os05g10650	LOC_Os05g10650.1	GO:0003872(6-phosphofructokinase activity);GO:0005524(ATP binding);GO:0005737(cytoplasm);GO:0005829(cytosol);GO:0005945(6-phosphofructokinase complex);GO:0006002(fructose 6-phosphate metabolic process);GO:0006096(glycolytic process);GO:0010053(root epidermal cell differentiation);GO:0046872(metal ion binding)	01200(Carbon metabolism);01230(Biosynthesis of amino acids);00010(Glycolysis / Gluconeogenesis);00030(Pentose phosphate pathway);00051(Fructose and mannose metabolism);00052(Galactose metabolism);03018(RNA degradation)	6-phosphofructokinase, putative, expressed	0.162748	1.91497	1.74393	0.579289	3.68158	2.65585	-	-	-	-	-	-	-	-	-	-	2.66797	0.000263279	2.19682	0.00219279
LOC_Os05g10840	LOC_Os05g10840.1;LOC_Os05g10840.2	GO:0005516(calmodulin binding);GO:0005634(nucleus);GO:0005737(cytoplasm);GO:0005737(cytoplasm)	NA	calmodulin-binding protein, putative, expressed	3.90094	1.51336	2.81677	2.71443	2.15519	1.84033	-	-	-	-	-	-	-1.36607	0.0396337	-	-	-	-	-	-
LOC_Os05g11010	LOC_Os05g11010.1	GO:0003674(molecular_function);GO:0005886(plasma membrane);GO:0008150(biological_process);GO:0009506(plasmodesma);GO:0016021(integral component of membrane)	NA	harpin-induced protein 1 domain containing protein, expressed	1.87178	3.4193	5.042	4.503	6.93595	4.62712	-	-	-	-	-	-	-	-	1.42959	0.0419467	-	-	-	-
LOC_Os05g11320	LOC_Os05g11320.1	GO:0005507(copper ion binding);GO:0005576(extracellular region);GO:0005623(cell);GO:0006878(cellular copper ion homeostasis)	NA	metallothionein-like protein 3B, putative, expressed	208.277	69.4737	83.5154	100.211	29.7115	41.3534	-	-	-	-	-	-	-1.58397	0.016244	-1.31839	0.0403244	-1.75394	0.00722376	-1.27696	0.0481868
LOC_Os05g11900	LOC_Os05g11900.1	NA	NA	expressed protein	5.216	7.70745	8.76667	15.47	16.8859	17.1834	1.56846	0.0197854	-	-	-	-	-	-	-	-	-	-	-	-
LOC_Os05g12400	LOC_Os05g12400.1	GO:0000326(protein storage vacuole);GO:0048316(seed development)	04144(Endocytosis)	BURP domain containing protein, expressed	2.58032	1.13195	1.11867	5.49463	4.52982	5.19528	-	-	2.00064	0.004882	2.21542	0.00159701	-	-	-	-	-	-	-	-
LOC_Os05g12481	LOC_Os05g12481.1	NA	NA	expressed protein	0.76447	2.52725	3.08423	1.67887	5.91099	3.74992	-	-	-	-	-	-	-	-	-	-	1.8159	0.0117196	-	-
LOC_Os05g13320	LOC_Os05g13320.1	GO:0005215(transporter activity);GO:0005623(cell);GO:0005886(plasma membrane);GO:0006811(ion transport);GO:0006873(cellular ion homeostasis);GO:0008308(voltage-gated anion channel activity);GO:0016021(integral component of membrane);GO:0055085(transmembrane transport)	NA	C4-dicarboxylate transporter/malic acid transport protein, expressed	1.62074	5.46151	3.3353	2.41276	3.41947	3.3802	-	-	-	-	-	-	1.75265	0.011271	-	-	-	-	-	-
LOC_Os05g13580	LOC_Os05g13580.1	GO:0005509(calcium ion binding)	04626(Plant-pathogen interaction)	OsCML18 - Calmodulin-related calcium sensor protein, expressed	1.91044	8.62033	8.65212	6.56374	8.21286	11.3	1.78061	0.00908754	-	-	-	-	2.17384	0.00198915	2.17915	0.00216011	-	-	-	-
LOC_Os05g15770	LOC_Os05g15770.1	GO:0004568(chitinase activity);GO:0005576(extracellular region);GO:0006032(chitin catabolic process);GO:0008061(chitin binding)	00520(Amino sugar and nucleotide sugar metabolism)	glycosyl hydrolase, putative, expressed	17.1075	105.822	24.9587	49.4821	104.579	78.7169	1.53228	0.0210489	-	-	1.65713	0.0137906	2.62895	0.000174716	-	-	-	-	-	-
LOC_Os05g16430	LOC_Os05g16430.1	GO:0004674(protein serine/threonine kinase activity);GO:0005886(plasma membrane)	04075(Plant hormone signal transduction);04626(Plant-pathogen interaction)	SHR5-receptor-like kinase, putative, expressed	1.30215	0.4478	1.20928	0.782293	0.511805	1.42132	-	-	-	-	-	-	-1.53997	0.0233124	-	-	-	-	-	-
LOC_Os05g18294	LOC_Os05g18294.4;LOC_Os05g18294.1;LOC_Os05g18294.2;LOC_Os05g18294.3;LOC_Os05g18294.5	GO:0005215(transporter activity);GO:0005886(plasma membrane);GO:0006810(transport);GO:0003674(molecular_function);GO:0005794(Golgi apparatus);GO:0008150(biological_process);GO:0008150(biological_process)	NA	SEC14 cytosolic factor family protein, putative, expressed	2.55048	0.807349	2.26792	1.71234	1.05102	1.01298	-	-	-	-	-	-	-1.6595	0.0139403	-	-	-	-	-	-
LOC_Os05g18604	LOC_Os05g18604.2;LOC_Os05g18604.3;LOC_Os05g18604.1;LOC_Os05g18604.4;LOC_Os05g18604.6;LOC_Os05g18604.5	GO:0004185(serine-type carboxypeptidase activity);GO:0005773(vacuole);GO:0051603(proteolysis involved in cellular protein catabolic process);GO:0051603(proteolysis involved in cellular protein catabolic process)	00460(Cyanoamino acid metabolism);00460(Cyanoamino acid metabolism)	OsSCP28 - Putative Serine Carboxypeptidase homologue, expressed	1.39987	3.47444	3.42526	1.86538	4.96413	3.81238	-	-	-	-	-	-	-	-	-	-	1.41207	0.0438161	-	-
LOC_Os05g23393	LOC_Os05g23393.1	NA	NA	expressed protein	2.49643	5.32685	5.79541	2.86314	8.4594	3.84627	-	-	-	-	-	-	-	-	-	-	1.56295	0.0279945	-	-
LOC_Os05g25770	LOC_Os05g25770.1	GO:0003700(transcription factor activity, sequence-specific DNA binding);GO:0005515(protein binding);GO:0005634(nucleus);GO:0006351(transcription, DNA-templated);GO:0006355(regulation of transcription, DNA-templated);GO:0009751(response to salicylic acid);GO:0009753(response to jasmonic acid);GO:0009862(systemic acquired resistance, salicylic acid mediated signaling pathway);GO:0009864(induced sy…	04626(Plant-pathogen interaction)	WRKY45, expressed	2.85601	14.36	26.3492	6.24347	17.6079	25.7469	-	-	-	-	-	-	2.32999	0.000846251	3.20568	9.47143e-06	1.4958	0.0320823	2.04398	0.00322513
LOC_Os05g27090	LOC_Os05g27090.1	GO:0005634(nucleus)	NA	basic helix-loop-helix domain containing protein, expressed	20.9761	6.20077	11.3821	14.8162	6.79202	7.53865	-	-	-	-	-	-	-1.75823	0.00862813	-	-	-	-	-	-
LOC_Os05g27730	LOC_Os05g27730.1	GO:0003700(transcription factor activity, sequence-specific DNA binding);GO:0005515(protein binding);GO:0005634(nucleus);GO:0006351(transcription, DNA-templated);GO:0006355(regulation of transcription, DNA-templated);GO:0006970(response to osmotic stress);GO:0009408(response to heat);GO:0009409(response to cold);GO:0009414(response to water deprivation);GO:0009651(response to salt stress);GO:0010…	04626(Plant-pathogen interaction)	WRKY53, expressed	5.91386	21.8235	18.2187	9.7341	22.5471	23.2344	-	-	-	-	-	-	1.88371	0.00606553	1.62325	0.0188836	-	-	-	-
LOC_Os05g27780	LOC_Os05g27780.1	NA	NA	expressed protein	12.048	64.9367	56.705	25.766	128.969	50.7644	-	-	-	-	-	-	2.43024	0.000483009	2.23468	0.00136804	2.32348	0.000943361	-	-
LOC_Os05g28740	LOC_Os05g28740.1	GO:0005524(ATP binding);GO:0005634(nucleus);GO:0005773(vacuole);GO:0006950(response to stress)	NA	universal stress protein domain containing protein, putative, expressed	24.1545	48.2987	67.088	24.1523	45.4528	40.5709	-	-	-	-	-	-	-	-	1.47376	0.0325837	-	-	-	-
LOC_Os05g29920	LOC_Os05g29920.1	GO:0003674(molecular_function);GO:0005576(extracellular region);GO:0005773(vacuole);GO:0005774(vacuolar membrane);GO:0008150(biological_process)	NA	expressed protein	4.68215	5.40457	8.45062	11.9523	10.6875	12.4581	1.35204	0.0424647	-	-	-	-	-	-	-	-	-	-	-	-
LOC_Os05g30454	LOC_Os05g30454.1	GO:0004788(thiamine diphosphokinase activity);GO:0009229(thiamine diphosphate biosynthetic process)	00730(Thiamine metabolism)	thiamin pyrophosphokinase 1, putative, expressed	2.21511	4.42398	5.65831	2.54489	6.16586	9.06209	-	-	-	-	-	-	-	-	-	-	-	-	1.83224	0.00854467
LOC_Os05g30500	LOC_Os05g30500.1	NA	NA	expressed protein	0.151494	1.60374	3.4559	1.91408	7.22262	4.12115	-	-	2.17108	0.00240209	-	-	-	-	-	-	1.91587	0.00738295	-	-
LOC_Os05g30970	LOC_Os05g30970.1	GO:0005544(calcium-dependent phospholipid binding);GO:0005886(plasma membrane);GO:0006952(defense response);GO:0010186(positive regulation of cellular defense response);GO:0019725(cellular homeostasis);GO:0060548(negative regulation of cell death);GO:0090332(stomatal closure)	NA	copine, putative, expressed	3.4074	7.23746	10.2597	3.31306	3.78819	6.61489	-	-	-	-	-	-	-	-	1.59025	0.0217679	-	-	-	-
LOC_Os05g31140	LOC_Os05g31140.2;LOC_Os05g31140.3;LOC_Os05g31140.1	GO:0004553(hydrolase activity, hydrolyzing O-glycosyl compounds);GO:0030247(polysaccharide binding);GO:0046658(anchored component of plasma membrane);GO:0046658(anchored component of plasma membrane)	00500(Starch and sucrose metabolism);00500(Starch and sucrose metabolism)	glycosyl hydrolases family 17, putative, expressed	4.3345	15.7611	14.5652	4.91865	5.81848	16.3193	-	-	-1.43765	0.0269341	-	-	1.86243	0.00671439	1.74859	0.0116392	-	-	1.73024	0.0120384
LOC_Os05g31750	LOC_Os05g31750.1	GO:0005509(calcium ion binding);GO:0005544(calcium-dependent phospholipid binding);GO:0006970(response to osmotic stress);GO:0009408(response to heat);GO:0009409(response to cold);GO:0009414(response to water deprivation);GO:0009506(plasmodesma);GO:0009507(chloroplast);GO:0009651(response to salt stress);GO:0009737(response to abscisic acid);GO:0009986(cell surface)	NA	annexin, putative, expressed	11.7541	31.5605	24.9807	22.1078	44.5449	26.9931	-	-	-	-	-	-	1.42495	0.0360161	-	-	-	-	-	-
LOC_Os05g31760	LOC_Os05g31760.1	GO:0005509(calcium ion binding);GO:0005544(calcium-dependent phospholipid binding);GO:0005773(vacuole);GO:0009408(response to heat);GO:0009409(response to cold);GO:0009414(response to water deprivation);GO:0009507(chloroplast);GO:0009651(response to salt stress);GO:0009986(cell surface)	NA	annexin, putative, expressed	10.8299	27.4772	18.9285	19.4077	25.8387	22.637	-	-	-	-	-	-	1.34321	0.0482321	-	-	-	-	-	-
LOC_Os05g32380	LOC_Os05g32380.1	GO:0004806(triglyceride lipase activity);GO:0006629(lipid metabolic process);GO:0008970(phosphatidylcholine 1-acylhydrolase activity);GO:0009507(chloroplast);GO:0016042(lipid catabolic process);GO:0016787(hydrolase activity);GO:0047714(galactolipase activity)	00564(Glycerophospholipid metabolism);00592(alpha-Linolenic acid metabolism)	phospholipase, putative, expressed	0.424341	0.956982	1.54221	1.1543	2.5366	1.01212	-	-	1.40633	0.044953	-	-	-	-	-	-	-	-	-	-
LOC_Os05g33400	LOC_Os05g33400.1	GO:0004190(aspartic-type endopeptidase activity);GO:0006508(proteolysis);GO:0030163(protein catabolic process)	NA	basic 7S globulin precursor, putative, expressed	0.751082	2.36912	1.9976	1.11683	2.81453	2.3384	-	-	-	-	-	-	1.65731	0.0196738	1.41122	0.0494109	-	-	-	-
LOC_Os05g34150	LOC_Os05g34150.1	GO:0004364(glutathione transferase activity);GO:0005737(cytoplasm);GO:0006749(glutathione metabolic process);GO:0009407(toxin catabolic process)	00480(Glutathione metabolism)	glutathione S-transferase, putative, expressed	7.025	18.1326	13.4348	13.6297	18.3701	17.5136	-	-	-	-	-	-	1.36802	0.0446218	-	-	-	-	-	-
LOC_Os05g34160	LOC_Os05g34160.1	GO:0003690(double-stranded DNA binding);GO:0005739(mitochondrion);GO:0006355(regulation of transcription, DNA-templated)	NA	mTERF domain containing protein, expressed	1.08297	3.87373	3.01886	2.61304	4.35524	3.3186	-	-	-	-	-	-	1.83874	0.0084339	1.47901	0.0365108	-	-	-	-
LOC_Os05g34270	LOC_Os05g34270.1	GO:0004672(protein kinase activity);GO:0005515(protein binding);GO:0005524(ATP binding);GO:0005886(plasma membrane);GO:0006468(protein phosphorylation);GO:0009506(plasmodesma);GO:0016021(integral component of membrane);GO:0016301(kinase activity);GO:0031348(negative regulation of defense response);GO:0033612(receptor serine/threonine kinase binding);GO:0042742(defense response to bacterium);GO:00…	04075(Plant hormone signal transduction)	inactive receptor kinase At1g27190 precursor, putative, expressed	8.7168	21.1201	27.2148	9.31753	14.8737	27.3608	-	-	-	-	-	-	-	-	1.64252	0.0173256	-	-	1.55409	0.0233935
LOC_Os05g35260	LOC_Os05g35260.1;LOC_Os05g35260.2	GO:0003674(molecular_function);GO:0005634(nucleus);GO:0008150(biological_process);GO:0005829(cytosol);GO:0009507(chloroplast);GO:0009507(chloroplast)	NA	PB1 domain containing protein, expressed	1.15256	3.78662	3.36565	2.32891	2.82608	3.07	-	-	-	-	-	-	1.71607	0.0137512	1.54604	0.0280351	-	-	-	-
LOC_Os05g35290	LOC_Os05g35290.1	GO:0005515(protein binding);GO:0005737(cytoplasm);GO:0006559(L-phenylalanine catabolic process);GO:0006952(defense response);GO:0006979(response to oxidative stress);GO:0009555(pollen development);GO:0009611(response to wounding);GO:0009699(phenylpropanoid biosynthetic process);GO:0009800(cinnamic acid biosynthetic process);GO:0009819(drought recovery);GO:0010224(response to UV-B);GO:0045548(phen…	00360(Phenylalanine metabolism);00940(Phenylpropanoid biosynthesis)	phenylalanine ammonia-lyase, putative, expressed	1.19799	3.90914	3.50929	2.16437	13.5654	12.7475	-	-	1.79501	0.00946395	1.86096	0.00613599	1.70624	0.0137396	1.55057	0.0266207	2.64792	0.000203795	2.55819	0.00028814
LOC_Os05g35470	LOC_Os05g35470.1	NA	NA	dienelactone hydrolase family protein, expressed	3.12602	6.71724	5.27526	8.27063	6.79694	7.59861	1.40367	0.0364096	-	-	-	-	-	-	-	-	-	-	-	-
LOC_Os05g35580	LOC_Os05g35580.1	GO:0004044(amidophosphoribosyltransferase activity);GO:0005618(cell wall);GO:0005829(cytosol);GO:0006189('de novo' IMP biosynthetic process);GO:0006541(glutamine metabolic process);GO:0009113(purine nucleobase biosynthetic process);GO:0009116(nucleoside metabolic process);GO:0009507(chloroplast);GO:0009532(plastid stroma);GO:0009536(plastid);GO:0009570(chloroplast stroma);GO:0046872(metal ion bin…	00230(Purine metabolism);00250(Alanine, aspartate and glutamate metabolism)	amidophosphoribosyltransferase, chloroplast precursor, putative, expressed	0.536732	1.68742	1.66772	1.38253	2.88448	2.03851	1.36504	0.0467049	-	-	-	-	1.65254	0.0192241	1.6356	0.0222334	-	-	-	-
LOC_Os05g35650	LOC_Os05g35650.2;LOC_Os05g35650.1	GO:0005215(transporter activity);GO:0005886(plasma membrane);GO:0006857(oligopeptide transport);GO:0015706(nitrate transport);GO:0016020(membrane);GO:0016021(integral component of membrane);GO:0042936(dipeptide transporter activity);GO:0042938(dipeptide transport);GO:0042938(dipeptide transport)	NA	peptide transporter PTR2, putative, expressed	0.909952	3.07239	3.50564	1.53786	4.06822	4.05651	-	-	-	-	-	-	1.7555	0.0118207	1.94582	0.00595753	1.40347	0.0471635	1.39931	0.0435574
LOC_Os05g35930	LOC_Os05g35930.1	NA	NA	expressed protein	1.33075	2.30992	4.94168	1.77635	2.97574	5.13145	-	-	-	-	-	-	-	-	1.89276	0.00868618	-	-	1.53045	0.0326393
LOC_Os05g36260	LOC_Os05g36260.1	GO:0000287(magnesium ion binding);GO:0004427(inorganic diphosphatase activity);GO:0005737(cytoplasm);GO:0006796(phosphate-containing compound metabolic process);GO:0016020(membrane);GO:0016462(pyrophosphatase activity)	00190(Oxidative phosphorylation)	soluble inorganic pyrophosphatase, putative, expressed	0.960987	2.82135	2.04588	1.21654	2.40153	2.97416	-	-	-	-	-	-	1.5538	0.0269696	-	-	-	-	-	-
LOC_Os05g36360	LOC_Os05g36360.1	GO:0004842(ubiquitin-protein transferase activity);GO:0005634(nucleus);GO:0005737(cytoplasm);GO:0016567(protein ubiquitination)	00970(Aminoacyl-tRNA biosynthesis)	U-box domain containing protein, expressed	0.955127	3.13541	4.56847	1.66142	4.02744	5.08785	-	-	-	-	-	-	1.71489	0.0146388	2.25795	0.00151895	-	-	1.61464	0.0205237
LOC_Os05g37190	LOC_Os05g37190.1	GO:0003676(nucleic acid binding);GO:0003700(transcription factor activity, sequence-specific DNA binding);GO:0005634(nucleus);GO:0006351(transcription, DNA-templated);GO:0006355(regulation of transcription, DNA-templated);GO:0008270(zinc ion binding);GO:0046872(metal ion binding)	NA	ZOS5-08 - C2H2 zinc finger protein, expressed	0.319338	1.62612	2.68875	0.906402	1.22804	3.21405	-	-	-	-	-	-	-	-	-	-	-	-	1.82617	0.00999763
LOC_Os05g37250	LOC_Os05g37250.1	GO:0005506(iron ion binding);GO:0005576(extracellular region);GO:0009611(response to wounding);GO:0016021(integral component of membrane);GO:0018685(alkane 1-monooxygenase activity);GO:0019825(oxygen binding);GO:0020037(heme binding);GO:0043231(intracellular membrane-bounded organelle);GO:0055114(oxidation-reduction process)	00073(Cutin, suberine and wax biosynthesis)	cytochrome P450, putative, expressed	1.23753	4.48173	4.96462	2.15641	3.50559	5.21584	-	-	-	-	-	-	1.85659	0.00730452	2.00422	0.00426245	-	-	-	-
LOC_Os05g37660	LOC_Os05g37660.1	GO:0005737(cytoplasm);GO:0016740(transferase activity);GO:0016747(transferase activity, transferring acyl groups other than amino-acyl groups)	00940(Phenylpropanoid biosynthesis);00945(Stilbenoid, diarylheptanoid and gingerol biosynthesis);00941(Flavonoid biosynthesis)	transferase family protein, putative, expressed	2.0633	9.78135	7.65386	4.35692	9.10999	8.40917	-	-	-	-	-	-	2.24508	0.00128342	1.89123	0.00682865	-	-	-	-
LOC_Os05g38040	LOC_Os05g38040.1;LOC_Os05g38040.2;LOC_Os05g38040.4	NA	NA	expressed protein	4.2398	13.8127	15.5277	5.39709	12.5451	11.9801	-	-	-	-	-	-	1.70392	0.0128546	1.87277	0.00700189	-	-	-	-
LOC_Os05g38530	LOC_Os05g38530.1	GO:0005524(ATP binding);GO:0005618(cell wall);GO:0005634(nucleus);GO:0005739(mitochondrion);GO:0005774(vacuolar membrane);GO:0005794(Golgi apparatus);GO:0005829(cytosol);GO:0005886(plasma membrane);GO:0006351(transcription, DNA-templated);GO:0006355(regulation of transcription, DNA-templated);GO:0006457(protein folding);GO:0009266(response to temperature stimulus);GO:0009408(response to heat);GO:…	03040(Spliceosome);04141(Protein processing in endoplasmic reticulum);04144(Endocytosis)	DnaK family protein, putative, expressed	1.37419	3.09548	2.85482	3.6012	2.34651	2.26282	1.3899	0.038217	-	-	-	-	-	-	-	-	-	-	-	-
LOC_Os05g38660	LOC_Os05g38660.1	NA	NA	expressed protein	1.59621	6.97647	2.59492	4.02977	6.18039	6.41331	-	-	-	-	-	-	2.12785	0.00300402	-	-	-	-	-	-
LOC_Os05g38860	LOC_Os05g38860.1	NA	NA	expressed protein	2.41112	3.94814	6.77074	2.10702	2.47292	5.31578	-	-	-	-	-	-	-	-	1.48961	0.0348282	-	-	-	-
LOC_Os05g38940	LOC_Os05g38940.1	NA	NA	expressed protein	3.77999	4.58848	21.4527	4.97459	4.81542	16.3534	-	-	-	-	-	-	-	-	-	-	-	-	1.71694	0.0161472
LOC_Os05g40000	LOC_Os05g40000.1	GO:0005887(integral component of plasma membrane);GO:0015116(sulfate transmembrane transporter activity)	NA	expressed protein	0.968568	1.61327	2.061	2.99363	2.22734	1.82861	1.62797	0.0180807	-	-	-	-	-	-	-	-	-	-	-	-
LOC_Os05g40700	LOC_Os05g40700.1	GO:0003674(molecular_function);GO:0008150(biological_process);GO:0016021(integral component of membrane)	NA	transmembrane protein 56, putative, expressed	1.4939	1.77129	4.44845	2.51439	3.51423	5.28205	-	-	-	-	-	-	-	-	1.57422	0.0257638	-	-	-	-
LOC_Os05g41030	LOC_Os05g41030.1	GO:0005886(plasma membrane);GO:0006869(lipid transport);GO:0008289(lipid binding);GO:0016020(membrane);GO:0031225(anchored component of membrane);GO:0042335(cuticle development);GO:0046658(anchored component of plasma membrane)	NA	LTPL67 - Protease inhibitor/seed storage/LTP family protein precursor, expressed	1.48504	2.35983	1.61091	3.75721	5.9804	4.35595	1.33916	0.0487055	-	-	1.43511	0.0369084	-	-	-	-	-	-	-	-
LOC_Os05g41190	LOC_Os05g41190.2;LOC_Os05g41190.1	GO:0003674(molecular_function);GO:0008150(biological_process);GO:0009507(chloroplast);GO:0009535(chloroplast thylakoid membrane);GO:0016021(integral component of membrane);GO:0016021(integral component of membrane)	NA	expressed protein	15.6036	36.775	28.3559	35.9967	33.2654	13.7789	-	-	-	-	-	-	-	-	-	-	-	-	-1.38541	0.0331237
LOC_Os05g41780	LOC_Os05g41780.1	GO:0003700(transcription factor activity, sequence-specific DNA binding)	00230(Purine metabolism);00240(Pyrimidine metabolism);03020(RNA polymerase)	AP2 domain containing protein, expressed	6.10936	19.4572	17.8584	14.795	22.1641	28.0965	-	-	-	-	-	-	1.67121	0.0148037	1.54751	0.025601	-	-	-	-
LOC_Os05g42230	LOC_Os05g42230.1	GO:0005634(nucleus);GO:0005829(cytosol);GO:0005886(plasma membrane);GO:0006950(response to stress);GO:0016787(hydrolase activity)	NA	universal stress protein domain containing protein, putative, expressed	3.82556	9.90682	8.93812	8.68695	18.1041	11.3006	-	-	-	-	-	-	1.37275	0.0468424	-	-	-	-	-	-
LOC_Os05g43390	LOC_Os05g43390.1	GO:0003729(mRNA binding);GO:0003924(GTPase activity);GO:0005525(GTP binding);GO:0005737(cytoplasm);GO:0005786(signal recognition particle, endoplasmic reticulum targeting);GO:0005829(cytosol);GO:0006614(SRP-dependent cotranslational protein targeting to membrane);GO:0006617(SRP-dependent cotranslational protein targeting to membrane, signal sequence recognition);GO:0008312(7S RNA binding);GO:0048…	03060(Protein export)	signal recognition particle 54 kDa protein, putative, expressed	0.54552	1.04939	2.07646	0.969419	1.11991	1.25833	-	-	-	-	-	-	-	-	1.92842	0.0072062	-	-	-	-
LOC_Os05g43870	LOC_Os05g43870.1	NA	NA	myosin heavy chain-related, putative, expressed	0.926331	0.827885	1.05793	2.54317	1.67328	1.22772	1.45703	0.032989	-	-	-	-	-	-	-	-	-	-	-	-
LOC_Os05g44270	LOC_Os05g44270.1	GO:0005515(protein binding);GO:0005634(nucleus);GO:0006952(defense response);GO:0043433(negative regulation of sequence-specific DNA binding transcription factor activity);GO:0051245(negative regulation of cellular defense response)	NA	VQ domain containing protein, putative, expressed	1.0829	2.7132	3.56777	2.88898	5.09368	4.66886	1.41566	0.0389422	-	-	-	-	-	-	1.72012	0.0155263	-	-	-	-
LOC_Os05g44420	LOC_Os05g44420.1	NA	NA	expressed protein	0.877823	2.21972	2.52292	2.71689	2.83083	2.55201	1.62995	0.0185453	-	-	-	-	-	-	1.52309	0.0340796	-	-	-	-
LOC_Os05g44770	LOC_Os05g44770.1	GO:0004674(protein serine/threonine kinase activity);GO:0005524(ATP binding);GO:0005886(plasma membrane);GO:0006468(protein phosphorylation);GO:0016020(membrane);GO:0016021(integral component of membrane);GO:0016301(kinase activity)	04626(Plant-pathogen interaction)	receptor-like protein kinase 5 precursor, putative, expressed	0.305751	1.74099	3.01458	0.281408	2.06515	2.77072	-	-	-	-	-	-	2.50948	0.000490621	3.30153	8.27614e-06	2.87551	8.62784e-05	3.29952	7.37108e-06
LOC_Os05g44900	LOC_Os05g44900.1	GO:0003674(molecular_function);GO:0005634(nucleus);GO:0006979(response to oxidative stress);GO:0016607(nuclear speck);GO:0046686(response to cadmium ion)	NA	expressed protein	3.38185	18.7015	12.0309	5.43172	16.5569	10.6343	-	-	-	-	-	-	2.46727	0.000446567	1.83086	0.00874673	1.60795	0.0216424	-	-
LOC_Os05g45020	LOC_Os05g45020.1	GO:0000932(cytoplasmic mRNA processing body);GO:0003676(nucleic acid binding);GO:0003677(DNA binding);GO:0003700(transcription factor activity, sequence-specific DNA binding);GO:0005515(protein binding);GO:0005634(nucleus);GO:0010494(cytoplasmic stress granule);GO:0046872(metal ion binding)	NA	zinc finger/CCCH transcription factor, putative, expressed	5.59851	14.4557	21.1024	9.47718	16.8171	11.0295	-	-	-	-	-	-	1.36852	0.0453552	1.91429	0.00599924	-	-	-	-
LOC_Os05g45180	LOC_Os05g45180.1	GO:0009813(flavonoid biosynthetic process);GO:0043231(intracellular membrane-bounded organelle);GO:0052696(flavonoid glucuronidation);GO:0080043(quercetin 3-O-glucosyltransferase activity);GO:0080044(quercetin 7-O-glucosyltransferase activity)	00942(Anthocyanin biosynthesis)	anthocyanidin 5,3-O-glucosyltransferase, putative, expressed	6.74702	2.03557	7.5168	8.32632	4.54159	9.18223	-	-	-	-	-	-	-1.72882	0.00993495	-	-	-	-	-	-
LOC_Os05g45410	LOC_Os05g45410.1	GO:0000302(response to reactive oxygen species);GO:0003677(DNA binding);GO:0003700(transcription factor activity, sequence-specific DNA binding);GO:0005515(protein binding);GO:0005634(nucleus);GO:0005737(cytoplasm);GO:0006351(transcription, DNA-templated);GO:0006355(regulation of transcription, DNA-templated);GO:0010200(response to chitin);GO:0042803(protein homodimerization activity);GO:0043565(…	NA	HSF-type DNA-binding domain containing protein, expressed	0.40888	2.90568	3.18798	0.783934	2.64768	4.67098	-	-	-	-	-	-	-	-	-	-	1.75592	0.014448	2.57492	0.000331374
LOC_Os05g46020	LOC_Os05g46020.1	GO:0003700(transcription factor activity, sequence-specific DNA binding);GO:0005634(nucleus);GO:0006351(transcription, DNA-templated);GO:0006355(regulation of transcription, DNA-templated);GO:0009867(jasmonic acid mediated signaling pathway);GO:0043565(sequence-specific DNA binding);GO:0050832(defense response to fungus)	04626(Plant-pathogen interaction)	WRKY7, expressed	1.11884	6.35949	8.61677	2.56869	5.16553	9.87565	-	-	-	-	-	-	2.50691	0.000435338	2.94514	4.94363e-05	-	-	1.94284	0.00533363
LOC_Os05g46030	LOC_Os05g46030.1	GO:0046740(transport of virus in host, cell to cell)	03440(Homologous recombination)	myosin head family protein, expressed	8.08923	3.6484	9.15492	4.70746	3.56687	2.92906	-	-	-	-	-1.64411	0.0140815	-	-	-	-	-	-	-	-
LOC_Os05g46340	LOC_Os05g46340.1	NA	NA	expressed protein	2.15872	5.05559	5.29734	5.66807	5.14933	6.40051	1.39268	0.037668	-	-	-	-	-	-	-	-	-	-	-	-
LOC_Os05g47540	LOC_Os05g47540.4;LOC_Os05g47540.5;LOC_Os05g47540.3;LOC_Os05g47540.1;LOC_Os05g47540.2	GO:0005737(cytoplasm);GO:0008757(S-adenosylmethionine-dependent methyltransferase activity);GO:0032259(methylation);GO:0032259(methylation)	00564(Glycerophospholipid metabolism);00564(Glycerophospholipid metabolism)	CPuORF26 - conserved peptide uORF-containing transcript, expressed	61.8416	39.288	10.8417	105.486	42.7065	38.1454	-	-	-	-	1.81492	0.0072678	-	-	-2.51199	0.000219222	-1.30453	0.0403331	-1.46747	0.0241522
LOC_Os05g47770	LOC_Os05g47770.1	GO:0004674(protein serine/threonine kinase activity);GO:0005886(plasma membrane);GO:0007166(cell surface receptor signaling pathway)	04933(AGE-RAGE signaling pathway in diabetic complications)	serine/threonine-protein kinase At1g18390 precursor, putative, expressed	0.312119	1.32579	1.35312	0.505832	2.10995	2.7707	-	-	-	-	-	-	-	-	-	-	2.06048	0.00424232	2.45352	0.000671041
LOC_Os05g48630	LOC_Os05g48630.2;LOC_Os05g48630.1	GO:0003674(molecular_function);GO:0009507(chloroplast);GO:0009534(chloroplast thylakoid);GO:0009535(chloroplast thylakoid membrane);GO:0009538(photosystem I reaction center);GO:0009579(thylakoid);GO:0009735(response to cytokinin);GO:0010287(plastoglobule);GO:0015979(photosynthesis);GO:0016020(membrane);GO:0016021(integral component of membrane);GO:0016021(integral component of membrane)	00195(Photosynthesis);00195(Photosynthesis)	expressed protein	55.0649	117.502	122.927	169.818	207.406	157.97	1.62479	0.0146157	-	-	-	-	-	-	-	-	-	-	-	-
LOC_Os05g48680	LOC_Os05g48680.1	NA	NA	expressed protein	1.81994	2.93258	4.54681	2.40108	4.43209	6.98905	-	-	-	-	-	-	-	-	-	-	-	-	1.54142	0.0298525
LOC_Os05g49290	LOC_Os05g49290.2;LOC_Os05g49290.3;LOC_Os05g49290.1	GO:0000038(very long-chain fatty acid metabolic process);GO:0005634(nucleus);GO:0006633(fatty acid biosynthetic process);GO:0016021(integral component of membrane);GO:0016747(transferase activity, transferring acyl groups other than amino-acyl groups);GO:0042335(cuticle development);GO:0042335(cuticle development)	00062(Fatty acid elongation);00062(Fatty acid elongation)	3-ketoacyl-CoA synthase, putative, expressed	27.1166	5.08532	27.9616	7.94145	4.18141	7.29054	-1.7717	0.00902055	-	-	-1.93935	0.00412951	-2.41477	0.000405315	-	-	-	-	-	-
LOC_Os05g50100	LOC_Os05g50100.1	NA	NA	expressed protein	0.283254	3.40136	2.38284	1.2333	3.82437	5.60706	-	-	-	-	-	-	-	-	-	-	1.6327	0.0241547	2.18472	0.00224455
LOC_Os05g50340	LOC_Os05g50340.1	GO:0003677(DNA binding);GO:0003700(transcription factor activity, sequence-specific DNA binding);GO:0006355(regulation of transcription, DNA-templated)	00040(Pentose and glucuronate interconversions);00500(Starch and sucrose metabolism)	MYB family transcription factor, putative, expressed	18.258	12.6292	14.2783	21.6204	8.31679	17.0012	-	-	-	-	-	-	-	-	-	-	-1.37829	0.0351698	-	-
LOC_Os05g50380	LOC_Os05g50380.2;LOC_Os05g50380.1	GO:0005524(ATP binding);GO:0005978(glycogen biosynthetic process);GO:0008878(glucose-1-phosphate adenylyltransferase activity);GO:0009507(chloroplast);GO:0019252(starch biosynthetic process);GO:0019252(starch biosynthetic process)	00500(Starch and sucrose metabolism);00520(Amino sugar and nucleotide sugar metabolism);00520(Amino sugar and nucleotide sugar metabolism)	glucose-1-phosphate adenylyltransferase large subunit, chloroplast precursor, putative, expressed	118.773	26.1999	87.8358	81.7371	42.9943	57.9473	-	-	-	-	-	-	-2.18057	0.00122795	-	-	-	-	-	-
LOC_Os05g50500	LOC_Os05g50500.1	NA	NA	secretory protein, putative, expressed	5.17853	6.71981	4.42777	12.54	8.18124	4.41367	-	-	-	-	-	-	-	-	-	-	-	-	-1.50648	0.0218131
LOC_Os05g50710	LOC_Os05g50710.1	GO:0003674(molecular_function);GO:0005829(cytosol);GO:0005886(plasma membrane);GO:0009269(response to desiccation);GO:0009793(embryo development ending in seed dormancy);GO:0048046(apoplast)	NA	late embryogenesis abundant protein, putative, expressed	30.5541	78.5229	62.2291	44.5371	43.0987	75.5283	-	-	-	-	-	-	1.36175	0.0447561	-	-	-	-	-	-
LOC_Os05g51520	LOC_Os05g51520.1	GO:0005634(nucleus);GO:0005774(vacuolar membrane);GO:0005886(plasma membrane);GO:0009507(chloroplast);GO:0016020(membrane)	NA	expressed protein	0.602618	1.85885	2.54361	1.85347	2.18811	3.21269	1.62091	0.0199659	-	-	-	-	1.62509	0.0236831	2.07756	0.00410252	-	-	-	-
LOC_Os05g51620	LOC_Os05g51620.3;LOC_Os05g51620.2;LOC_Os05g51620.1	GO:0003674(molecular_function);GO:0008150(biological_process);GO:0009507(chloroplast);GO:0016021(integral component of membrane);GO:0016021(integral component of membrane)	NA	expressed protein	32.283	25.321	41.3341	26.2038	34.0601	16.7251	-	-	-	-	-1.30531	0.0488369	-	-	-	-	-	-	-	-
LOC_Os05g51850	LOC_Os05g51850.1;LOC_Os05g51850.2;LOC_Os05g51850.3	GO:0000786(nucleosome);GO:0003677(DNA binding);GO:0005634(nucleus);GO:0006334(nucleosome assembly);GO:0005730(nucleolus);GO:0009294(DNA mediated transformation);GO:0009507(chloroplast);GO:0009507(chloroplast)	NA	AT hook-containing DNA-binding protein, putative, expressed	28.6591	26.1871	25.2681	4.03308	4.71966	21.6558	-2.82904	5.9808e-05	-2.4721	0.000282638	-	-	-	-	-	-	-	-	2.4248	0.000542178
LOC_Os06g02530	LOC_Os06g02530.1	GO:0003674(molecular_function);GO:0005634(nucleus);GO:0008150(biological_process)	NA	expressed protein	4.13578	12.6336	6.98679	10.0991	18.2427	8.30322	-	-	-	-	-	-	1.61103	0.0193211	-	-	-	-	-	-
LOC_Os06g02670	LOC_Os06g02670.1	NA	NA	expressed protein	2.91221	5.33961	8.48868	7.12448	4.35831	5.98108	-	-	-	-	-	-	-	-	1.54343	0.0316458	-	-	-	-
LOC_Os06g03080	LOC_Os06g03080.1	GO:0004190(aspartic-type endopeptidase activity);GO:0006508(proteolysis);GO:0030163(protein catabolic process)	NA	aspartic protease, putative, expressed	2.65112	4.75427	4.87058	6.8247	7.53493	6.34437	1.36417	0.0411439	-	-	-	-	-	-	-	-	-	-	-	-
LOC_Os06g03120	LOC_Os06g03120.1	GO:0004190(aspartic-type endopeptidase activity);GO:0006508(proteolysis);GO:0030163(protein catabolic process)	NA	aspartic proteinase nepenthesin-2 precursor, putative, expressed	1.37314	3.92055	4.41475	5.58231	7.37113	5.5487	2.02338	0.00331148	-	-	-	-	1.51358	0.0297316	1.68485	0.0171611	-	-	-	-
LOC_Os06g03580	LOC_Os06g03580.1;LOC_Os06g03580.3;LOC_Os06g03580.4;LOC_Os06g03580.2	GO:0043161(proteasome-mediated ubiquitin-dependent protein catabolic process);GO:0061630(ubiquitin protein ligase activity);GO:0061630(ubiquitin protein ligase activity)	NA	zinc RING finger protein, putative, expressed	14.418	19.0102	36.1607	12.1164	21.0436	32.5925	-	-	-	-	-	-	-	-	-	-	-	-	1.42758	0.0371787
LOC_Os06g04150	LOC_Os06g04150.1	GO:0005737(cytoplasm);GO:0008757(S-adenosylmethionine-dependent methyltransferase activity);GO:0032259(methylation)	00860(Porphyrin and chlorophyll metabolism)	magnesium-protoporphyrin O-methyltransferase, putative, expressed	3.30854	7.66104	5.12486	12.0551	14.3213	10.4712	1.86538	0.00601654	-	-	-	-	-	-	-	-	-	-	-	-
LOC_Os06g04230	LOC_Os06g04230.1	NA	NA	expressed protein	5.3217	15.4393	7.28465	10.4196	15.5273	14.4727	-	-	-	-	-	-	1.53665	0.0261955	-	-	-	-	-	-
LOC_Os06g04240	LOC_Os06g04240.1	NA	NA	expressed protein	0.501191	7.93479	2.00761	2.00453	5.78436	4.81215	-	-	-	-	-	-	-	-	-	-	1.52889	0.0351143	-	-
LOC_Os06g04920	LOC_Os06g04920.2;LOC_Os06g04920.1	GO:0008270(zinc ion binding);GO:0016301(kinase activity);GO:0016310(phosphorylation);GO:0016310(phosphorylation)	00760(Nicotinate and nicotinamide metabolism);04146(Peroxisome);04146(Peroxisome)	zinc finger family protein, putative, expressed	1.96232	5.37203	2.9473	2.22836	2.27269	2.55973	-	-	-	-	-	-	1.45291	0.0358785	-	-	-	-	-	-
LOC_Os06g04990	LOC_Os06g04990.1	GO:0003674(molecular_function);GO:0005739(mitochondrion);GO:0016021(integral component of membrane)	NA	early nodulin 93 ENOD93 protein, putative, expressed	11.7153	47.773	40.3074	10.6258	25.9384	27.9551	-	-	-	-	-	-	2.0278	0.00324696	1.78265	0.0101034	-	-	1.39553	0.0424414
LOC_Os06g05000	LOC_Os06g05000.1	NA	NA	early nodulin 93 ENOD93 protein, putative, expressed	2.94536	14.3031	8.99044	3.69036	9.55286	7.83316	-	-	-	-	-	-	2.27981	0.00117285	1.60995	0.0215548	-	-	-	-
LOC_Os06g05020	LOC_Os06g05020.1;LOC_Os06g05020.2	GO:0003674(molecular_function);GO:0005739(mitochondrion);GO:0016021(integral component of membrane);GO:0016021(integral component of membrane)	NA	early nodulin 93 ENOD93 protein, putative, expressed	1.71104	4.97921	2.86079	1.529	2.53959	2.21184	-	-	-	-	-	-	1.54104	0.0289494	-	-	-	-	-	-
LOC_Os06g05930	LOC_Os06g05930.1	NA	NA	expressed protein	16.4556	22.8515	29.0423	58.8778	48.9171	37.0193	1.83915	0.00626271	-	-	-	-	-	-	-	-	-	-	-	-
LOC_Os06g06180	LOC_Os06g06180.1	GO:0005737(cytoplasm);GO:0016740(transferase activity);GO:0016747(transferase activity, transferring acyl groups other than amino-acyl groups)	00073(Cutin, suberine and wax biosynthesis)	transferase family protein, putative, expressed	0.0001	0.974531	0.976148	2.16475	1.46853	0.844151	-	-	-	-	-	-	-	-	-	-	-	-	-1.35863	0.0452241
LOC_Os06g06460	LOC_Os06g06460.1	GO:0000786(nucleosome);GO:0003677(DNA binding);GO:0005515(protein binding);GO:0005634(nucleus);GO:0046982(protein heterodimerization activity)	03010(Ribosome)	histone H3, putative, expressed	36.1655	88.8422	59.011	92.1324	141.799	87.2729	1.34909	0.040931	-	-	-	-	-	-	-	-	-	-	-	-
LOC_Os06g06480	LOC_Os06g06480.1	GO:0000786(nucleosome);GO:0003677(DNA binding);GO:0005515(protein binding);GO:0005634(nucleus);GO:0046982(protein heterodimerization activity)	NA	Core histone H2A/H2B/H3/H4 domain containing protein, putative, expressed	7.8218	19.9663	11.8923	17.5201	22.135	18.1951	-	-	-	-	-	-	1.352	0.0481936	-	-	-	-	-	-
LOC_Os06g06490	LOC_Os06g06490.3;LOC_Os06g06490.1;LOC_Os06g06490.2	GO:0004842(ubiquitin-protein transferase activity);GO:0005634(nucleus);GO:0016567(protein ubiquitination);GO:0016874(ligase activity);GO:0016874(ligase activity)	NA	U-box domain containing heat shock protein, putative, expressed	2.49265	6.94577	4.93602	8.97217	12.9571	7.75879	1.84778	0.00609114	-	-	-	-	1.47845	0.0304908	-	-	-	-	-	-
LOC_Os06g07200	LOC_Os06g07200.1	GO:0000149(SNARE binding);GO:0005484(SNAP receptor activity);GO:0005886(plasma membrane);GO:0006886(intracellular protein transport);GO:0006887(exocytosis);GO:0006906(vesicle fusion);GO:0012505(endomembrane system);GO:0016021(integral component of membrane);GO:0031201(SNARE complex);GO:0048278(vesicle docking)	04130(SNARE interactions in vesicular transport)	syntaxin, putative, expressed	9.57687	11.6209	21.99	9.58133	17.2315	26.1401	-	-	-	-	-	-	-	-	-	-	-	-	1.44796	0.0350096
LOC_Os06g07220	LOC_Os06g07220.1	GO:0005575(cellular_component);GO:0006508(proteolysis);GO:0008233(peptidase activity)	03010(Ribosome)	LTPL128 - Protease inhibitor/seed storage/LTP family protein precursor, expressed	0.608901	1.29777	0.967493	0.997813	2.19035	2.9514	-	-	-	-	1.60907	0.0211333	-	-	-	-	-	-	1.56456	0.0291838
LOC_Os06g07860	LOC_Os06g07860.1	GO:0004121(cystathionine beta-lyase activity);GO:0009507(chloroplast);GO:0009570(chloroplast stroma);GO:0016829(lyase activity);GO:0019279(L-methionine biosynthetic process from L-homoserine via cystathionine);GO:0030170(pyridoxal phosphate binding)	01230(Biosynthesis of amino acids);00270(Cysteine and methionine metabolism);00450(Selenocompound metabolism)	cystathionine gamma-synthase, putative, expressed	2.62132	12.0427	3.14098	10.6911	3.8932	10.9059	2.02805	0.00291598	-1.62913	0.0132139	1.79582	0.00835021	2.19979	0.00156618	-	-	-1.45739	0.0240551	-	-
LOC_Os06g07960	LOC_Os06g07960.1	GO:0004121(cystathionine beta-lyase activity);GO:0009507(chloroplast);GO:0009570(chloroplast stroma);GO:0016829(lyase activity);GO:0019279(L-methionine biosynthetic process from L-homoserine via cystathionine);GO:0030170(pyridoxal phosphate binding)	01230(Biosynthesis of amino acids);00270(Cysteine and methionine metabolism);00450(Selenocompound metabolism)	cystathionine gamma-synthase, putative, expressed	12.6509	1.65687	7.92167	2.18371	13.1877	2.44173	-2.53439	0.000306342	2.99266	3.3974e-05	-1.6979	0.0124173	-2.93272	3.19142e-05	-	-	2.59433	0.00028005	-	-
LOC_Os06g08100	LOC_Os06g08100.1	GO:0003674(molecular_function);GO:0005575(cellular_component);GO:0008150(biological_process)	NA	jp18, putative, expressed	3.8038	7.6693	6.37514	11.5846	11.4015	6.30524	1.6067	0.0181306	-	-	-	-	-	-	-	-	-	-	-	-
LOC_Os06g08120	LOC_Os06g08120.1	GO:0005886(plasma membrane);GO:0008150(biological_process);GO:0016021(integral component of membrane)	NA	plant protein of unknown function domain containing protein, expressed	0.601577	0.965331	1.72922	1.27245	1.35263	0.901	-	-	-	-	-	-	-	-	1.5233	0.034094	-	-	-	-
LOC_Os06g09240	LOC_Os06g09240.1	GO:0009813(flavonoid biosynthetic process);GO:0043231(intracellular membrane-bounded organelle);GO:0052696(flavonoid glucuronidation);GO:0080043(quercetin 3-O-glucosyltransferase activity);GO:0080044(quercetin 7-O-glucosyltransferase activity)	00942(Anthocyanin biosynthesis)	anthocyanidin 3-O-glucosyltransferase, putative, expressed	0.344444	0.840281	1.0654	1.46229	2.48652	1.2714	-	-	1.56518	0.0283056	-	-	-	-	-	-	-	-	-	-
LOC_Os06g09260	LOC_Os06g09260.1	GO:0015292(uniporter activity)	NA	expressed protein	2.71741	8.76198	5.57162	8.12531	14.5562	10.189	1.58019	0.0223434	-	-	-	-	1.68903	0.0170765	-	-	-	-	-	-
LOC_Os06g10160	LOC_Os06g10160.1	GO:0005515(protein binding)	04626(Plant-pathogen interaction)	tyrosine protein kinase domain containing protein, putative, expressed	6.94787	17.6598	14.6777	13.5764	15.7908	16.7516	-	-	-	-	-	-	1.34583	0.0478802	-	-	-	-	-	-
LOC_Os06g10670	LOC_Os06g10670.1	GO:0004190(aspartic-type endopeptidase activity);GO:0006508(proteolysis);GO:0030163(protein catabolic process)	NA	aspartic proteinase nepenthesin-1 precursor, putative, expressed	1.07674	1.7617	2.46269	2.81514	1.53251	2.07255	1.38653	0.0424742	-	-	-	-	-	-	-	-	-	-	-	-
LOC_Os06g11090	LOC_Os06g11090.1	GO:0005634(nucleus);GO:0008152(metabolic process);GO:0052689(carboxylic ester hydrolase activity)	03410(Base excision repair)	CXE carboxylesterase, putative, expressed	0.677337	0.928195	1.79748	1.57748	1.33598	1.25537	-	-	-	-	-	-	-	-	1.40803	0.0492909	-	-	-	-
LOC_Os06g11130	LOC_Os06g11130.1	GO:0009717(isoflavonoid biosynthetic process);GO:0033987(2-hydroxyisoflavanone dehydratase activity);GO:0046287(isoflavonoid metabolic process);GO:0052689(carboxylic ester hydrolase activity)	03410(Base excision repair)	gibberellin receptor GID1L2, putative, expressed	4.13131	4.40269	6.16146	9.60701	11.3403	8.48264	-	-	1.36501	0.0485179	-	-	-	-	-	-	-	-	-	-
LOC_Os06g11210	LOC_Os06g11210.1	GO:0003959(NADPH dehydrogenase activity);GO:0005622(intracellular);GO:0055114(oxidation-reduction process)	00592(alpha-Linolenic acid metabolism)	12-oxophytodienoate reductase, putative, expressed	0.721999	3.24297	3.28951	1.24013	5.15116	6.25051	-	-	-	-	-	-	2.16725	0.00234739	2.18781	0.0023315	2.05441	0.0039029	2.33348	0.00101932
LOC_Os06g11240	LOC_Os06g11240.1	GO:0003959(NADPH dehydrogenase activity);GO:0005622(intracellular);GO:0006952(defense response);GO:0009695(jasmonic acid biosynthetic process);GO:0016629(12-oxophytodienoate reductase activity);GO:0031408(oxylipin biosynthetic process)	00592(alpha-Linolenic acid metabolism)	12-oxophytodienoate reductase, putative, expressed	2.34739	5.25259	7.26608	4.3293	8.55082	11.2275	-	-	-	-	-	-	-	-	1.63012	0.0196171	-	-	1.37483	0.0459797
LOC_Os06g11860	LOC_Os06g11860.1	GO:0003677(DNA binding);GO:0003700(transcription factor activity, sequence-specific DNA binding);GO:0005515(protein binding);GO:0005634(nucleus);GO:0006351(transcription, DNA-templated);GO:0006355(regulation of transcription, DNA-templated);GO:0006970(response to osmotic stress);GO:0009409(response to cold);GO:0009414(response to water deprivation);GO:0009416(response to light stimulus);GO:000961…	04626(Plant-pathogen interaction)	ethylene-responsive transcription factor, putative, expressed	3.72645	10.3524	9.90049	3.97944	8.07713	7.3615	-	-	-	-	-	-	1.4741	0.0311763	1.4097	0.0417888	-	-	-	-
LOC_Os06g12660	LOC_Os06g12660.1	GO:0003674(molecular_function);GO:0005634(nucleus);GO:0008150(biological_process)	NA	NHL repeat-containing protein, putative, expressed	1.42029	4.40126	4.76843	4.52183	8.82539	3.90899	1.67072	0.0162851	-	-	-	-	1.63173	0.0221804	1.74733	0.0153833	-	-	-	-
LOC_Os06g13030	LOC_Os06g13030.1;LOC_Os06g13030.2	GO:0003700(transcription factor activity, sequence-specific DNA binding);GO:0005737(cytoplasm);GO:0005856(cytoskeleton);GO:0005886(plasma membrane);GO:0008270(zinc ion binding);GO:0051015(actin filament binding);GO:0051017(actin filament bundle assembly);GO:0051017(actin filament bundle assembly)	04120(Ubiquitin mediated proteolysis);04120(Ubiquitin mediated proteolysis)	OsLIM - LIM domain protein, putative actin-binding protein and transcription factor, expressed	1.63096	8.86364	11.6003	9.65009	1.32113	8.99406	2.56482	0.000209702	-2.74613	6.95049e-05	-	-	2.44218	0.000473136	2.83038	7.08179e-05	-2.86877	3.29817e-05	-	-
LOC_Os06g13560	LOC_Os06g13560.1;LOC_Os06g13560.2;LOC_Os06g13560.5;LOC_Os06g13560.4;LOC_Os06g13560.3	GO:0005634(nucleus);GO:0008757(S-adenosylmethionine-dependent methyltransferase activity);GO:0032259(methylation);GO:0005737(cytoplasm);GO:0009611(response to wounding);GO:0009694(jasmonic acid metabolic process);GO:0009695(jasmonic acid biosynthetic process);GO:0009867(jasmonic acid mediated signaling pathway);GO:0030795(jasmonate O-methyltransferase activity);GO:0031408(oxylipin biosynthetic pr…	00592(alpha-Linolenic acid metabolism);00592(alpha-Linolenic acid metabolism)	SAM dependent carboxyl methyltransferase, putative, expressed	3.40747	3.30029	4.7428	1.65339	9.52553	5.60006	-	-	1.52921	0.0275557	-	-	-	-	-	-	2.52637	0.000433733	1.76002	0.0120361
LOC_Os06g14324	LOC_Os06g14324.2;LOC_Os06g14324.1	GO:0005811(lipid particle);GO:0009507(chloroplast);GO:0009737(response to abscisic acid);GO:0009819(drought recovery);GO:0046872(metal ion binding);GO:0055114(oxidation-reduction process);GO:1990137(plant seed peroxidase activity);GO:1990137(plant seed peroxidase activity)	00073(Cutin, suberine and wax biosynthesis);00073(Cutin, suberine and wax biosynthesis)	caleosin related protein, putative, expressed	0.98074	0.411048	1.023	1.8334	0.505013	0.898695	-	-	-	-	-	-	-	-	-	-	-1.86013	0.00656117	-	-
LOC_Os06g14406	LOC_Os06g14406.1	GO:0003677(DNA binding);GO:0003682(chromatin binding);GO:0004386(helicase activity);GO:0005515(protein binding);GO:0005524(ATP binding);GO:0005634(nucleus);GO:0005829(cytosol);GO:0006351(transcription, DNA-templated);GO:0006355(regulation of transcription, DNA-templated);GO:0006952(defense response);GO:0009611(response to wounding);GO:0009873(ethylene-activated signaling pathway);GO:0009908(flowe…	NA	SYD, putative, expressed	7.62577	4.46742	8.67008	4.78217	1.46863	1.36873	-	-	-1.60497	0.0152226	-2.66321	0.000137107	-	-	-	-	-1.70319	0.00962064	-1.80483	0.0068489
LOC_Os06g14620	LOC_Os06g14620.1	GO:0004748(ribonucleoside-diphosphate reductase activity, thioredoxin disulfide as acceptor);GO:0005971(ribonucleoside-diphosphate reductase complex);GO:0009263(deoxyribonucleotide biosynthetic process)	00230(Purine metabolism);00240(Pyrimidine metabolism);00480(Glutathione metabolism)	ribonucleoside-diphosphate reductase small chain, putative, expressed	14.9265	38.8077	20.8423	27.5205	38.1762	28.1014	-	-	-	-	-	-	1.37847	0.0424127	-	-	-	-	-	-
LOC_Os06g15170	LOC_Os06g15170.1	GO:0000038(very long-chain fatty acid metabolic process);GO:0005783(endoplasmic reticulum);GO:0005789(endoplasmic reticulum membrane);GO:0006633(fatty acid biosynthetic process);GO:0009409(response to cold);GO:0009416(response to light stimulus);GO:0009826(unidimensional cell growth);GO:0010025(wax biosynthetic process);GO:0016021(integral component of membrane);GO:0016747(transferase activity, t…	00062(Fatty acid elongation)	3-ketoacyl-CoA synthase, putative, expressed	1.47655	1.78166	3.99139	3.48664	3.73288	3.18644	-	-	-	-	-	-	-	-	1.43467	0.0403002	-	-	-	-
LOC_Os06g16240	LOC_Os06g16240.1	GO:0005794(Golgi apparatus);GO:0016413(O-acetyltransferase activity);GO:0071554(cell wall organization or biogenesis)	NA	expressed protein	0.989046	2.24905	2.61098	1.9441	2.83439	2.87256	-	-	-	-	-	-	-	-	1.40048	0.0484841	-	-	-	-
LOC_Os06g17400	LOC_Os06g17400.1	NA	NA	expressed protein	6.2181	8.14629	6.11497	11.0066	5.92341	3.05098	-	-	-	-	-	-	-	-	-	-	-	-	-1.85102	0.00687193
LOC_Os06g17490	LOC_Os06g17490.1	GO:0004674(protein serine/threonine kinase activity);GO:0005524(ATP binding);GO:0005886(plasma membrane);GO:0006468(protein phosphorylation);GO:0016021(integral component of membrane);GO:0016301(kinase activity);GO:0030246(carbohydrate binding)	00500(Starch and sucrose metabolism)	expressed protein	1.22491	3.27661	2.22582	2.99748	4.27266	3.45385	-	-	-	-	-	-	1.41953	0.040171	-	-	-	-	-	-
LOC_Os06g17900	LOC_Os06g17900.1	GO:0005524(ATP binding);GO:0005886(plasma membrane);GO:0006952(defense response);GO:0043531(ADP binding)	04626(Plant-pathogen interaction)	disease resistance protein RPM1, putative, expressed	7.67128	5.8594	8.55031	3.72114	4.03144	3.45422	-	-	-	-	-1.30762	0.049442	-	-	-	-	-	-	-	-
LOC_Os06g18010	LOC_Os06g18010.1	GO:0009813(flavonoid biosynthetic process);GO:0043231(intracellular membrane-bounded organelle);GO:0052696(flavonoid glucuronidation);GO:0080043(quercetin 3-O-glucosyltransferase activity);GO:0080044(quercetin 7-O-glucosyltransferase activity)	00940(Phenylpropanoid biosynthesis)	UDP-glucoronosyl and UDP-glucosyl transferase domain containing protein, expressed	1.82288	2.66492	3.81196	5.19975	4.94129	3.52738	1.51223	0.0250154	-	-	-	-	-	-	-	-	-	-	-	-
LOC_Os06g18790	LOC_Os06g18790.1	GO:0009813(flavonoid biosynthetic process);GO:0043231(intracellular membrane-bounded organelle);GO:0052696(flavonoid glucuronidation);GO:0080043(quercetin 3-O-glucosyltransferase activity);GO:0080044(quercetin 7-O-glucosyltransferase activity)	00940(Phenylpropanoid biosynthesis)	anthocyanidin 3-O-glucosyltransferase, putative, expressed	1.23815	2.46714	4.7469	5.19887	8.52043	6.33513	2.07001	0.00311862	1.78809	0.0108584	-	-	-	-	1.93879	0.00695579	-	-	-	-
LOC_Os06g18850	LOC_Os06g18850.1	GO:0007165(signal transduction)	NA	cadmium tolerance factor, putative, expressed	0.486287	0.349211	0.859879	0.897985	0.95919	1.05465	-	-	1.45772	0.0404047	-	-	-	-	-	-	-	-	-	-
LOC_Os06g19530	LOC_Os06g19530.1	GO:0005783(endoplasmic reticulum);GO:0005789(endoplasmic reticulum membrane);GO:0009507(chloroplast);GO:0009793(embryo development ending in seed dormancy);GO:0016020(membrane);GO:0016021(integral component of membrane);GO:0016491(oxidoreductase activity);GO:0018454(acetoacetyl-CoA reductase activity);GO:0042335(cuticle development);GO:0042761(very long-chain fatty acid biosynthetic process);GO:0…	01212(Fatty acid metabolism);00062(Fatty acid elongation);01040(Biosynthesis of unsaturated fatty acids)	oxidoreductase, short chain dehydrogenase/reductase family, putative, expressed	0.803078	0.671131	1.05181	2.59363	2.99687	1.71605	1.69136	0.0151623	-	-	-	-	-	-	-	-	-	-	-	-
LOC_Os06g19740	LOC_Os06g19740.1	NA	NA	expressed protein	6.33795	2.48862	3.8601	5.60395	3.63048	2.59079	-	-	-	-	-	-	-1.34867	0.0411577	-	-	-	-	-	-
LOC_Os06g20900	LOC_Os06g20900.1	NA	NA	expressed protein	1.22677	4.16566	5.34709	0.820428	4.00112	7.99246	-	-	-	-	-	-	1.76368	0.012303	2.12389	0.00284221	2.28595	0.00171615	3.28419	8.94316e-06
LOC_Os06g20960	LOC_Os06g20960.1	GO:0005634(nucleus);GO:0005737(cytoplasm);GO:0009611(response to wounding);GO:0009694(jasmonic acid metabolic process);GO:0009695(jasmonic acid biosynthetic process);GO:0009867(jasmonic acid mediated signaling pathway);GO:0030795(jasmonate O-methyltransferase activity);GO:0031408(oxylipin biosynthetic process);GO:0032259(methylation)	00592(alpha-Linolenic acid metabolism)	SAM dependent carboxyl methyltransferase, putative, expressed	1.03963	2.73726	4.54689	0.797476	3.50938	4.28587	-	-	-	-	-	-	1.39666	0.0498613	2.12881	0.003174	-	-	-	-
LOC_Os06g21110	LOC_Os06g21110.1	NA	NA	expressed protein	18.2872	7.13153	11.3467	16.8884	12.5849	21.7668	-	-	-	-	-	-	-1.35855	0.0402537	-	-	-	-	-	-
LOC_Os06g21250	LOC_Os06g21250.1	NA	NA	glycine rich protein family protein, putative, expressed	36.0172	18.5387	18.3041	41.8045	33.2144	52.4661	-	-	-	-	1.51922	0.0237954	-	-	-	-	-	-	-	-
LOC_Os06g22050	LOC_Os06g22050.1	NA	NA	GCRP2 - Glycine and cysteine rich family protein precursor, putative, expressed	0.928763	1.93732	2.31069	2.86253	2.30803	2.74247	1.62391	0.019453	-	-	-	-	-	-	-	-	-	-	-	-
LOC_Os06g23210	LOC_Os06g23210.1	GO:0005739(mitochondrion)	03010(Ribosome)	ribosomal protein L30 containing protein, expressed	1.57851	2.40618	1.94037	2.97905	6.97502	3.46254	-	-	1.53545	0.029857	-	-	-	-	-	-	-	-	-	-
LOC_Os06g23775	LOC_Os06g23775.1	NA	NA	expressed protein	0.213682	1.73725	2.03463	2.7834	7.22873	1.84536	-	-	2.05694	0.00402836	-	-	-	-	-	-	-	-	-	-
LOC_Os06g24990	LOC_Os06g24990.1	GO:0004568(chitinase activity);GO:0005576(extracellular region);GO:0006032(chitin catabolic process);GO:0008061(chitin binding)	00520(Amino sugar and nucleotide sugar metabolism)	xylanase inhibitor protein 1 precursor, putative, expressed	1.21485	12.7879	3.34989	2.21241	8.33618	4.31194	-	-	-	-	-	-	-	-	-	-	1.91377	0.0083585	-	-
LOC_Os06g25010	LOC_Os06g25010.1	GO:0004568(chitinase activity);GO:0005576(extracellular region);GO:0006032(chitin catabolic process);GO:0008061(chitin binding)	00520(Amino sugar and nucleotide sugar metabolism)	glycosyl hydrolase, putative, expressed	1.44215	15.2993	4.59734	3.83611	11.9395	8.1442	1.41142	0.038293	-	-	-	-	3.40717	3.28831e-06	1.67258	0.0185842	1.63803	0.0196052	-	-
LOC_Os06g27560	LOC_Os06g27560.1	GO:0005576(extracellular region);GO:0016757(transferase activity, transferring glycosyl groups)	00514(Other types of O-glycan biosynthesis)	glycosyltransferase protein, putative, expressed	15.041	26.6674	38.764	19.2642	28.5824	39.8914	-	-	-	-	-	-	-	-	1.36582	0.0474571	-	-	-	-
LOC_Os06g28194	LOC_Os06g28194.5;LOC_Os06g28194.4;LOC_Os06g28194.2;LOC_Os06g28194.1;LOC_Os06g28194.3	GO:0004615(phosphomannomutase activity);GO:0005829(cytosol);GO:0005829(cytosol)	NA	expressed protein	0.627419	0.887225	0.336819	1.14611	0.407984	0.634085	-	-	-	-	-	-	-	-	-	-	-1.49016	0.0255856	-	-
LOC_Os06g28820	LOC_Os06g28820.1	GO:0010686(tetracyclic triterpenoid biosynthetic process);GO:0016871(cycloartenol synthase activity)	00909(Sesquiterpenoid and triterpenoid biosynthesis)	cycloartenol synthase, putative, expressed	0.779245	0.284702	0.872858	0.794171	0.445703	0.629049	-	-	-	-	-	-	-1.45262	0.0315853	-	-	-	-	-	-
LOC_Os06g29350	LOC_Os06g29350.1	GO:0000146(microfilament motor activity);GO:0003774(motor activity);GO:0003779(actin binding);GO:0005516(calmodulin binding);GO:0005524(ATP binding);GO:0005634(nucleus);GO:0005737(cytoplasm);GO:0007015(actin filament organization);GO:0009860(pollen tube growth);GO:0016459(myosin complex);GO:0030048(actin filament-based movement);GO:0051640(organelle localization)	03440(Homologous recombination)	myosin, putative, expressed	1.1952	0.894554	1.41288	0.744193	0.581963	0.39692	-	-	-	-	-1.83172	0.0077922	-	-	-	-	-	-	-	-
LOC_Os06g29730	LOC_Os06g29730.1	NA	NA	RALFL28 - Rapid ALkalinization Factor RALF family protein precursor, expressed	23.9946	56.9482	65.141	46.8038	61.411	124.196	-	-	-	-	-	-	-	-	1.44086	0.0368211	-	-	1.40792	0.0398652
LOC_Os06g30950	LOC_Os06g30950.1;LOC_Os06g30950.2	GO:0005464(UDP-xylose transmembrane transporter activity);GO:0005783(endoplasmic reticulum);GO:0005794(Golgi apparatus);GO:0005886(plasma membrane);GO:0008643(carbohydrate transport);GO:0015790(UDP-xylose transport);GO:0016020(membrane);GO:0016021(integral component of membrane);GO:0016021(integral component of membrane)	NA	transporter-related, putative, expressed	108.258	40.9858	68.5531	84.2978	48.3898	59.3951	-	-	-	-	-	-	-1.40127	0.0321563	-	-	-	-	-	-
LOC_Os06g32600	LOC_Os06g32600.1	NA	NA	THION15 - Plant thionin family protein precursor, expressed	3.43955	1.20965	12.0448	8.07982	7.56806	15.0991	-	-	-	-	-	-	-	-	1.80812	0.0101605	-	-	-	-
LOC_Os06g33200	LOC_Os06g33200.1	GO:0003674(molecular_function);GO:0005634(nucleus);GO:0008150(biological_process)	NA	expressed protein	2.12309	1.91932	3.70236	4.97482	6.07824	4.77136	-	-	1.66306	0.0189846	-	-	-	-	-	-	-	-	-	-
LOC_Os06g33880	LOC_Os06g33880.1	NA	NA	expressed protein	7.72368	15.5913	20.5381	13.384	26.5191	16.5207	-	-	-	-	-	-	-	-	1.41095	0.0416228	-	-	-	-
LOC_Os06g34450	LOC_Os06g34450.1	GO:0004842(ubiquitin-protein transferase activity);GO:0005886(plasma membrane);GO:0016567(protein ubiquitination);GO:0043161(proteasome-mediated ubiquitin-dependent protein catabolic process);GO:0048577(negative regulation of short-day photoperiodism, flowering);GO:0061630(ubiquitin protein ligase activity)	03440(Homologous recombination)	zinc finger, C3HC4 type domain containing protein, expressed	0.999229	2.25597	3.5383	2.26991	3.15902	2.798	-	-	-	-	-	-	-	-	1.82417	0.0115892	-	-	-	-
LOC_Os06g34790	LOC_Os06g34790.1	GO:0005634(nucleus);GO:0008150(biological_process);GO:0048046(apoplast)	NA	DUF538 domain containing protein, putative, expressed	17.4247	35.2834	42.2563	63.398	97.0429	59.6189	1.8633	0.00556234	1.45964	0.0336676	-	-	-	-	-	-	-	-	-	-
LOC_Os06g35480	LOC_Os06g35480.1	GO:0004601(peroxidase activity);GO:0005515(protein binding);GO:0005576(extracellular region);GO:0005618(cell wall);GO:0005794(Golgi apparatus);GO:0005829(cytosol);GO:0006979(response to oxidative stress);GO:0009809(lignin biosynthetic process);GO:0010089(xylem development);GO:0020037(heme binding);GO:0042744(hydrogen peroxide catabolic process);GO:0046872(metal ion binding);GO:0048046(apoplast);G…	00940(Phenylpropanoid biosynthesis)	peroxidase precursor, putative, expressed	0.349149	2.05767	1.40563	1.26623	2.60912	3.3045	-	-	-	-	-	-	-	-	-	-	-	-	1.38389	0.0495244
LOC_Os06g35520	LOC_Os06g35520.1	GO:0004601(peroxidase activity);GO:0005515(protein binding);GO:0005576(extracellular region);GO:0005618(cell wall);GO:0005794(Golgi apparatus);GO:0005829(cytosol);GO:0006979(response to oxidative stress);GO:0009809(lignin biosynthetic process);GO:0010089(xylem development);GO:0020037(heme binding);GO:0042744(hydrogen peroxide catabolic process);GO:0046872(metal ion binding);GO:0048046(apoplast);G…	00940(Phenylpropanoid biosynthesis)	peroxidase precursor, putative, expressed	4.29192	7.44656	11.1087	11.8286	17.5265	11.9811	1.46259	0.0284538	-	-	-	-	-	-	1.37199	0.0480515	-	-	-	-
LOC_Os06g36390	LOC_Os06g36390.1;LOC_Os06g36390.2	GO:0003674(molecular_function);GO:0005634(nucleus);GO:0008150(biological_process);GO:0008150(biological_process)	NA	expressed protein	0.593746	3.65794	3.70679	1.35493	4.58489	1.74085	-	-	-	-	-	-	-	-	-	-	1.75867	0.014161	-	-
LOC_Os06g36450	LOC_Os06g36450.1	GO:0000041(transition metal ion transport);GO:0005381(iron ion transmembrane transporter activity);GO:0006824(cobalt ion transport);GO:0006826(iron ion transport);GO:0009705(plant-type vacuole membrane);GO:0010106(cellular response to iron ion starvation);GO:0015087(cobalt ion transmembrane transporter activity);GO:0015099(nickel cation transmembrane transporter activity);GO:0015675(nickel cation…	NA	ferroportin1 domain containing protein, expressed	0.434277	0.868123	1.25687	1.29457	2.0978	1.42983	1.57579	0.0234676	-	-	-	-	-	-	1.53315	0.0361983	-	-	-	-
LOC_Os06g36880	LOC_Os06g36880.1	GO:0004124(cysteine synthase activity);GO:0005737(cytoplasm);GO:0006535(cysteine biosynthetic process from serine);GO:0030170(pyridoxal phosphate binding)	01200(Carbon metabolism);01230(Biosynthesis of amino acids);00920(Sulfur metabolism);00270(Cysteine and methionine metabolism)	cysteine synthase, putative, expressed	0.912302	2.77038	2.89223	1.24559	1.79554	1.76564	-	-	-	-	-	-	1.6025	0.02253	1.6646	0.0193587	-	-	-	-
LOC_Os06g39110	LOC_Os06g39110.1	NA	NA	expressed protein	2.48319	4.76261	11.5237	8.88899	17.5917	19.9069	1.83983	0.00719859	1.88507	0.00684354	-	-	-	-	2.21434	0.00178759	-	-	-	-
LOC_Os06g39120	LOC_Os06g39120.1	NA	NA	expressed protein	1.59681	6.72077	10.2308	6.96184	13.6315	16.916	2.12428	0.00209317	-	-	-	-	2.07344	0.00317046	2.67966	0.000193498	-	-	-	-
LOC_Os06g39330	LOC_Os06g39330.1	GO:0009813(flavonoid biosynthetic process);GO:0043231(intracellular membrane-bounded organelle);GO:0052696(flavonoid glucuronidation);GO:0080043(quercetin 3-O-glucosyltransferase activity);GO:0080044(quercetin 7-O-glucosyltransferase activity)	00942(Anthocyanin biosynthesis)	UDP-glucoronosyl and UDP-glucosyl transferase domain containing protein, expressed	1.13559	2.32137	1.27665	2.39317	2.0706	0.940734	-	-	-	-	-	-	-	-	-	-	-	-	-1.34706	0.0437911
LOC_Os06g39390	LOC_Os06g39390.1	GO:0005737(cytoplasm);GO:0016740(transferase activity);GO:0016747(transferase activity, transferring acyl groups other than amino-acyl groups)	00073(Cutin, suberine and wax biosynthesis)	transferase family protein, putative, expressed	0.653224	0.488804	1.99609	1.68021	1.77438	0.816052	1.36299	0.0467043	-	-	-	-	-	-	1.61152	0.0248432	-	-	-	-
LOC_Os06g39470	LOC_Os06g39470.1	GO:0005737(cytoplasm);GO:0016740(transferase activity);GO:0016747(transferase activity, transferring acyl groups other than amino-acyl groups)	00073(Cutin, suberine and wax biosynthesis)	transferase family protein, putative, expressed	0.747485	0.664787	1.81654	3.07479	2.72792	1.94864	2.04037	0.00341437	2.03684	0.00435858	-	-	-	-	-	-	-	-	-	-
LOC_Os06g39880	LOC_Os06g39880.1	GO:0004497(monooxygenase activity);GO:0010268(brassinosteroid homeostasis);GO:0016131(brassinosteroid metabolic process)	00905(Brassinosteroid biosynthesis)	cytochrome P450 72A1, putative, expressed	0.60247	1.024	1.95702	0.86279	1.6094	1.92118	-	-	-	-	-	-	-	-	1.69969	0.0177601	-	-	-	-
LOC_Os06g40170	LOC_Os06g40170.1	GO:0034638(phosphatidylcholine catabolic process)	00564(Glycerophospholipid metabolism);00565(Ether lipid metabolism);04144(Endocytosis)	phospholipase D, putative, expressed	4.08007	10.5287	6.36377	6.28042	10.3627	11.7333	-	-	-	-	-	-	1.36766	0.0445992	-	-	-	-	-	-
LOC_Os06g40210	LOC_Os06g40210.1	NA	NA	expressed protein	1.02145	2.30908	3.20098	3.21913	6.63529	3.24679	-	-	1.52284	0.0304485	-	-	-	-	-	-	-	-	-	-
LOC_Os06g40440	LOC_Os06g40440.1	GO:0008150(biological_process);GO:0009507(chloroplast)	NA	expressed protein	3.66182	3.55464	5.74303	8.59484	9.58606	7.48325	-	-	1.43123	0.0388214	-	-	-	-	-	-	-	-	-	-
LOC_Os06g40818	LOC_Os06g40818.1	GO:0004190(aspartic-type endopeptidase activity);GO:0006508(proteolysis);GO:0030163(protein catabolic process)	NA	aspartic proteinase, putative, expressed	1.22494	0.577921	1.91052	2.72857	2.99346	2.28849	-	-	2.37287	0.000955381	-	-	-	-	-	-	-	-	-	-
LOC_Os06g43810	LOC_Os06g43810.1	NA	NA	expressed protein	4.95711	25.7971	18.3088	16.6391	28.1263	18.135	1.74701	0.00978335	-	-	-	-	2.37964	0.000676681	1.88496	0.00703102	-	-	-	-
LOC_Os06g43950	LOC_Os06g43950.1	NA	NA	expressed protein	6.21365	4.75486	11.9271	4.98251	3.01534	4.52139	-	-	-	-	-1.39941	0.040432	-	-	-	-	-	-	-	-
LOC_Os06g43960	LOC_Os06g43960.1	NA	NA	expressed protein	1.85333	2.39295	3.77321	1.8928	1.34174	0.888623	-	-	-	-	-2.08615	0.00267182	-	-	-	-	-	-	-	-
LOC_Os06g44010	LOC_Os06g44010.1	GO:0003700(transcription factor activity, sequence-specific DNA binding);GO:0005634(nucleus);GO:0006952(defense response);GO:0009685(gibberellin metabolic process)	04626(Plant-pathogen interaction)	WRKY28, expressed	0.323318	2.91056	1.93233	0.828042	5.946	9.48266	-	-	-	-	2.29495	0.000938218	-	-	-	-	2.84414	9.75596e-05	3.51752	2.01874e-06
LOC_Os06g44170	LOC_Os06g44170.1;LOC_Os06g44170.2	GO:0003824(catalytic activity);GO:0005634(nucleus);GO:0045551(cinnamyl-alcohol dehydrogenase activity);GO:0050662(coenzyme binding);GO:0050662(coenzyme binding)	00941(Flavonoid biosynthesis);00941(Flavonoid biosynthesis)	NAD dependent epimerase/dehydratase family protein, putative, expressed	0.833543	2.81657	4.28319	1.32509	5.52755	7.41223	-	-	-	-	-	-	1.75661	0.0142832	2.36136	0.00116185	2.06055	0.00399001	2.48382	0.000496924
LOC_Os06g44180	LOC_Os06g44180.1	GO:0003824(catalytic activity);GO:0005634(nucleus);GO:0045551(cinnamyl-alcohol dehydrogenase activity);GO:0050662(coenzyme binding)	00941(Flavonoid biosynthesis)	NAD dependent epimerase/dehydratase family protein, putative, expressed	3.17796	5.266	8.54041	6.31625	10.8839	8.33428	-	-	-	-	-	-	-	-	1.42621	0.0404191	-	-	-	-
LOC_Os06g44450	LOC_Os06g44450.1	GO:0005634(nucleus);GO:0009416(response to light stimulus);GO:0009909(regulation of flower development)	04712(Circadian rhythm - plant)	CCT/B-box zinc finger protein, putative, expressed	6.63449	13.8274	12.3371	19.4342	18.813	17.9357	1.55054	0.0199817	-	-	-	-	-	-	-	-	-	-	-	-
LOC_Os06g45090	LOC_Os06g45090.1;LOC_Os06g45090.2	NA	NA	expressed protein	14.044	42.2746	36.7271	13.8077	32.6054	32.9009	-	-	-	-	-	-	1.58984	0.0195186	1.38689	0.0440637	-	-	-	-
LOC_Os06g45340	LOC_Os06g45340.2;LOC_Os06g45340.3;LOC_Os06g45340.1	GO:0003755(peptidyl-prolyl cis-trans isomerase activity);GO:0005528(FK506 binding);GO:0005789(endoplasmic reticulum membrane);GO:0061077(chaperone-mediated protein folding);GO:0061077(chaperone-mediated protein folding)	NA	peptidyl-prolyl cis-trans isomerase, FKBP-type, putative, expressed	4.69822	8.54204	8.82532	14.0001	12.7953	10.9206	1.57525	0.0190089	-	-	-	-	-	-	-	-	-	-	-	-
LOC_Os06g45890	LOC_Os06g45890.1	GO:0003677(DNA binding);GO:0003700(transcription factor activity, sequence-specific DNA binding);GO:0005634(nucleus);GO:0006351(transcription, DNA-templated);GO:0006355(regulation of transcription, DNA-templated);GO:0016740(transferase activity)	03013(RNA transport)	MYB family transcription factor, putative, expressed	2.16884	3.64615	5.65024	2.94904	3.50976	5.57316	-	-	-	-	-	-	-	-	1.38139	0.0481721	-	-	-	-
LOC_Os06g46149	LOC_Os06g46149.2;LOC_Os06g46149.1	NA	NA	serine/arginine repetitive matrix protein 1, putative, expressed	1.39434	1.62064	3.59588	1.77727	3.15292	5.151	-	-	-	-	-	-	-	-	-	-	-	-	1.53519	0.0279331
LOC_Os06g46250	LOC_Os06g46250.1	GO:0005634(nucleus)	NA	expressed protein	0.435452	1.33	1.02184	0.427056	1.23409	1.08238	-	-	-	-	-	-	1.61084	0.0247739	-	-	1.53095	0.0372	-	-
LOC_Os06g46390	LOC_Os06g46390.1	GO:0003674(molecular_function);GO:0005634(nucleus);GO:0008150(biological_process);GO:0019013(viral nucleocapsid);GO:0030529(intracellular ribonucleoprotein complex)	03040(Spliceosome)	LSM domain containing protein, expressed	1.31769	2.69493	3.11496	3.75968	4.4771	3.87509	1.5126	0.0288889	-	-	-	-	-	-	-	-	-	-	-	-
LOC_Os06g46680	LOC_Os06g46680.1	GO:0016020(membrane);GO:0016709(oxidoreductase activity, acting on paired donors, with incorporation or reduction of molecular oxygen, NAD(P)H as one donor, and incorporation of one atom of oxygen);GO:0044550(secondary metabolite biosynthetic process)	00903(Limonene and pinene degradation);00945(Stilbenoid, diarylheptanoid and gingerol biosynthesis)	cytochrome P450, putative, expressed	4.1995	9.00435	8.67522	10.8672	15.4588	8.4707	1.37169	0.0385485	-	-	-	-	-	-	-	-	-	-	-	-
LOC_Os06g46950	LOC_Os06g46950.1	GO:0005509(calcium ion binding)	04070(Phosphatidylinositol signaling system);04626(Plant-pathogen interaction)	EF hand family protein, putative, expressed	5.37257	36.657	21.2691	15.3868	29.3505	28.3977	1.51801	0.0239068	-	-	-	-	2.7704	9.31315e-05	1.98507	0.00455327	-	-	-	-
LOC_Os06g48250	LOC_Os06g48250.1	GO:0000304(response to singlet oxygen);GO:0005524(ATP binding);GO:0005783(endoplasmic reticulum);GO:0005886(plasma membrane);GO:0009737(response to abscisic acid);GO:0016021(integral component of membrane);GO:0016887(ATPase activity)	03050(Proteasome)	ATPase, putative, expressed	0.216686	0.357274	0.258912	0.501835	1.62278	1.16565	-	-	-	-	-	-	-	-	-	-	1.69318	0.0204144	-	-
LOC_Os06g48500	LOC_Os06g48500.1;LOC_Os06g48500.2	NA	NA	expressed protein	11.3828	30.2339	39.64	20.4894	41.448	30.8584	-	-	-	-	-	-	1.40931	0.0381305	1.8001	0.00923032	-	-	-	-
LOC_Os06g48510	LOC_Os06g48510.1	GO:0005506(iron ion binding);GO:0009055(electron carrier activity);GO:0009507(chloroplast);GO:0009570(chloroplast stroma);GO:0016708(oxidoreductase activity, acting on paired donors, with incorporation or reduction of molecular oxygen, NAD(P)H as one donor, and incorporation of two atoms of oxygen into one donor);GO:0019133(choline monooxygenase activity);GO:0019285(glycine betaine biosynthetic p…	00260(Glycine, serine and threonine metabolism)	choline monooxygenase, chloroplast precursor, putative, expressed	16.2702	22.3481	23.6638	8.41452	8.11741	8.48717	-	-	-1.46106	0.0246962	-1.47933	0.0266325	-	-	-	-	-	-	-	-
LOC_Os06g48520	LOC_Os06g48520.1	GO:0000166(nucleotide binding);GO:0005515(protein binding);GO:0005524(ATP binding);GO:0005886(plasma membrane);GO:0006952(defense response);GO:0009626(plant-type hypersensitive response);GO:0012505(endomembrane system);GO:0043531(ADP binding)	04626(Plant-pathogen interaction)	disease resistance protein RPM1, putative, expressed	0.683387	0.432086	1.44029	0.277934	0.426598	0.436323	-	-	-	-	-1.72289	0.0141049	-	-	-	-	-	-	-	-
LOC_Os06g48750	LOC_Os06g48750.2;LOC_Os06g48750.1;LOC_Os06g48750.3	GO:0004004(ATP-dependent RNA helicase activity);GO:0006413(translational initiation);GO:0010468(regulation of gene expression);GO:0010501(RNA secondary structure unwinding);GO:0010501(RNA secondary structure unwinding)	03013(RNA transport);03013(RNA transport)	DEAD-box ATP-dependent RNA helicase, putative, expressed	163.331	217.126	381.653	137.299	352.114	373.894	-	-	-	-	-	-	-	-	-	-	-	-	1.44531	0.0345463
LOC_Os06g49660	LOC_Os06g49660.1	GO:0005737(cytoplasm);GO:0016747(transferase activity, transferring acyl groups other than amino-acyl groups)	00592(alpha-Linolenic acid metabolism)	transferase family protein, putative, expressed	0.855233	1.03554	1.40667	1.97027	3.11451	4.31283	-	-	1.58862	0.0244617	1.61635	0.0185246	-	-	-	-	-	-	-	-
LOC_Os06g49760	LOC_Os06g49760.1	GO:0004857(enzyme inhibitor activity)	00040(Pentose and glucuronate interconversions);00500(Starch and sucrose metabolism)	invertase/pectin methylesterase inhibitor family protein, putative, expressed	7.32961	17.3225	17.8469	18.6438	28.6914	20.8171	1.34689	0.0425278	-	-	-	-	-	-	-	-	-	-	-	-
LOC_Os06g50060	LOC_Os06g50060.1	GO:0005768(endosome)	04144(Endocytosis)	ras-related protein, putative, expressed	2.0096	1.66148	2.2233	3.79516	4.40794	2.14638	-	-	1.40763	0.0482061	-	-	-	-	-	-	-	-	-	-
LOC_Os06g50100	LOC_Os06g50100.1	GO:0004674(protein serine/threonine kinase activity);GO:0005524(ATP binding);GO:0005886(plasma membrane);GO:0006468(protein phosphorylation);GO:0016301(kinase activity)	04626(Plant-pathogen interaction)	tyrosine protein kinase domain containing protein, putative, expressed	0.567713	2.23474	2.093	1.76653	2.72143	3.42202	1.63768	0.0177313	-	-	-	-	1.97687	0.00562614	1.88234	0.00875868	-	-	-	-
LOC_Os06g50230	LOC_Os06g50230.1	GO:0006457(protein folding);GO:0009507(chloroplast)	04141(Protein processing in endoplasmic reticulum)	expressed protein	2.67985	9.32677	8.03496	5.43521	11.1113	6.04146	-	-	-	-	-	-	1.79923	0.00934906	1.58414	0.0233351	-	-	-	-
LOC_Os06g50870	LOC_Os06g50870.1	GO:0005739(mitochondrion);GO:0006457(protein folding);GO:0030150(protein import into mitochondrial matrix);GO:0050821(protein stabilization);GO:0051087(chaperone binding)	NA	DNL zinc finger domain containing protein, putative, expressed	4.51068	8.7954	11.6027	11.646	12.6237	12.3083	1.36842	0.0408677	-	-	-	-	-	-	-	-	-	-	-	-
LOC_Os06g50930	LOC_Os06g50930.1;LOC_Os06g50930.2	GO:0005515(protein binding);GO:0005515(protein binding)	NA	rhodanese-like domain containing protein, putative, expressed	7.34074	29.4233	12.9108	6.93333	21.2196	17.4065	-	-	-	-	-	-	2.00296	0.00364934	-	-	1.61378	0.0206758	-	-
LOC_Os06g50950	LOC_Os06g50950.1	GO:0005576(extracellular region);GO:0009751(response to salicylic acid);GO:0010226(response to lithium ion);GO:0016042(lipid catabolic process);GO:0016788(hydrolase activity, acting on ester bonds);GO:0042538(hyperosmotic salinity response);GO:0052689(carboxylic ester hydrolase activity)	NA	GDSL-like lipase/acylhydrolase, putative, expressed	7.42029	19.3233	16.5998	11.6198	23.7469	22.3637	-	-	-	-	-	-	1.38079	0.0425726	-	-	-	-	-	-
LOC_Os06g51060	LOC_Os06g51060.1	GO:0004568(chitinase activity);GO:0050832(defense response to fungus)	00520(Amino sugar and nucleotide sugar metabolism)	CHIT8 - Chitinase family protein precursor, expressed	1.83406	4.74316	4.43579	4.57433	13.4742	9.7363	-	-	1.50628	0.0295831	-	-	1.37081	0.0478833	-	-	1.55857	0.0258785	-	-
LOC_Os06g51070	LOC_Os06g51070.1	GO:0003677(DNA binding);GO:0003700(transcription factor activity, sequence-specific DNA binding);GO:0005634(nucleus);GO:0006351(transcription, DNA-templated);GO:0006355(regulation of transcription, DNA-templated);GO:0007275(multicellular organism development);GO:0009965(leaf morphogenesis);GO:0010200(response to chitin);GO:0045792(negative regulation of cell size);GO:0048281(inflorescence morphog…	NA	no apical meristem protein, putative, expressed	1.48504	3.67795	4.62589	3.79294	5.21025	7.9212	1.35282	0.0487414	-	-	-	-	-	-	1.63923	0.021052	-	-	-	-
LOC_Os06g51240	LOC_Os06g51240.1;LOC_Os06g51240.2	NA	NA	expressed protein	3.13409	11.1028	10.6936	11.2932	11.6448	11.6826	1.84933	0.0060188	-	-	-	-	1.8248	0.00783084	1.77063	0.010675	-	-	-	-
LOC_Os07g01020	LOC_Os07g01020.1	GO:0005515(protein binding);GO:0005737(cytoplasm);GO:0005829(cytosol);GO:0005886(plasma membrane);GO:0006520(cellular amino acid metabolic process);GO:0006979(response to oxidative stress);GO:0006982(response to lipid hydroperoxide);GO:0008615(pyridoxine biosynthetic process);GO:0009651(response to salt stress);GO:0010224(response to UV-B);GO:0010335(response to non-ionic osmotic stress);GO:00125…	00750(Vitamin B6 metabolism)	SOR/SNZ family protein, putative, expressed	5.87907	13.7236	9.86838	14.5945	20.8905	14.4249	1.31177	0.0479605	-	-	-	-	-	-	-	-	-	-	-	-
LOC_Os07g01560	LOC_Os07g01560.2;LOC_Os07g01560.1	GO:0005351(sugar:proton symporter activity);GO:0005355(glucose transmembrane transporter activity);GO:0005887(integral component of plasma membrane);GO:0035428(hexose transmembrane transport);GO:0046323(glucose import);GO:0046323(glucose import)	NA	transporter family protein, putative, expressed	1.59371	2.87962	6.2193	2.7029	5.4984	9.64924	-	-	-	-	-	-	-	-	1.96437	0.00501876	-	-	1.83591	0.00806676
LOC_Os07g02700	LOC_Os07g02700.1	GO:0005634(nucleus);GO:0008150(biological_process);GO:0048046(apoplast)	NA	DUF538 domain containing protein, putative, expressed	6.72728	3.08494	2.25354	3.88681	1.60953	4.46868	-	-	-	-	-	-	-	-	-1.57783	0.0210776	-	-	-	-
LOC_Os07g02800	LOC_Os07g02800.4;LOC_Os07g02800.2;LOC_Os07g02800.3	GO:0003677(DNA binding);GO:0003700(transcription factor activity, sequence-specific DNA binding);GO:0005634(nucleus);GO:0006351(transcription, DNA-templated);GO:0006355(regulation of transcription, DNA-templated);GO:0009266(response to temperature stimulus);GO:0009740(gibberellic acid mediated signaling pathway);GO:0010452(histone H3-K36 methylation);GO:0043565(sequence-specific DNA binding);GO:0…	04075(Plant hormone signal transduction);04933(AGE-RAGE signaling pathway in diabetic complications);04933(AGE-RAGE signaling pathway in diabetic complications)	MYB family transcription factor, putative, expressed	13.5759	36.7563	15.2085	15.5152	27.1486	18.7305	-	-	-	-	-	-	1.43695	0.0345777	-	-	-	-	-	-
LOC_Os07g02910	LOC_Os07g02910.1	GO:0004842(ubiquitin-protein transferase activity);GO:0019005(SCF ubiquitin ligase complex);GO:0031146(SCF-dependent proteasomal ubiquitin-dependent protein catabolic process)	NA	OsFBL33 - F-box domain and LRR containing protein, expressed	0.77569	0.427899	0.739311	1.93829	1.7596	2.10456	-	-	-	-	1.50926	0.0318197	-	-	-	-	-	-	-	-
LOC_Os07g03200	LOC_Os07g03200.1	NA	NA	phytosulfokines precursor, putative, expressed	5.30685	6.11709	7.41408	9.91425	17.5997	10.4066	-	-	1.52463	0.0308205	-	-	-	-	-	-	-	-	-	-
LOC_Os07g03279	LOC_Os07g03279.1	GO:0003674(molecular_function);GO:0005576(extracellular region);GO:0008150(biological_process)	04075(Plant hormone signal transduction);04626(Plant-pathogen interaction)	SCP-like extracellular protein, expressed	0.138037	5.76847	0.179063	0.530622	31.8037	8.91167	-	-	2.46293	0.000472986	-	-	-	-	-	-	-	-	-	-
LOC_Os07g03368	LOC_Os07g03368.1	GO:0003674(molecular_function);GO:0005576(extracellular region);GO:0008150(biological_process)	04075(Plant hormone signal transduction);04626(Plant-pathogen interaction)	SCP-like extracellular protein, expressed	0.014373	2.60541	0.185775	0.378016	13.5678	4.87476	-	-	2.38061	0.00085224	-	-	-	-	-	-	-	-	-	-
LOC_Os07g03458	LOC_Os07g03458.1	GO:0003674(molecular_function);GO:0005576(extracellular region);GO:0008150(biological_process)	04075(Plant hormone signal transduction);04626(Plant-pathogen interaction)	SCP-like extracellular protein, expressed	0.012652	3.06572	0.145226	0.431546	15.8541	5.22864	-	-	2.37056	0.000827076	-	-	-	-	-	-	-	-	-	-
LOC_Os07g03840	LOC_Os07g03840.1	GO:0004674(protein serine/threonine kinase activity);GO:0005524(ATP binding);GO:0005886(plasma membrane);GO:0006468(protein phosphorylation);GO:0009751(response to salicylic acid);GO:0016021(integral component of membrane);GO:0016301(kinase activity);GO:0030246(carbohydrate binding)	00500(Starch and sucrose metabolism)	lectin-like receptor kinase, putative, expressed	0.716863	1.21883	1.97516	1.30805	1.65833	2.77715	-	-	-	-	-	-	-	-	1.4622	0.0395733	-	-	-	-
LOC_Os07g04040	LOC_Os07g04040.1	GO:0004674(protein serine/threonine kinase activity);GO:0005524(ATP binding);GO:0005886(plasma membrane);GO:0006468(protein phosphorylation);GO:0009555(pollen development);GO:0016021(integral component of membrane);GO:0016301(kinase activity);GO:0030246(carbohydrate binding)	00500(Starch and sucrose metabolism)	expressed protein	0.511308	1.43816	1.28831	0.491931	0.867501	1.70661	-	-	-	-	-	-	1.49196	0.0345202	-	-	-	-	1.79461	0.0118989
LOC_Os07g04930	LOC_Os07g04930.1	GO:0007275(multicellular organism development)	NA	retrotransposon protein, putative, unclassified, expressed	4.24489	5.41139	4.22595	12.4203	10.028	7.83603	1.5489	0.0212263	-	-	-	-	-	-	-	-	-	-	-	-
LOC_Os07g04940	LOC_Os07g04940.1	NA	NA	uncharacterized PE-PGRS family protein PE_PGRS54 precursor, putative, expressed	1.69889	3.78331	4.94627	9.20669	12.3187	5.70478	2.43809	0.000585909	1.70312	0.0153364	-	-	-	-	1.54175	0.0338365	-	-	-	-
LOC_Os07g04990	LOC_Os07g04990.1;LOC_Os07g04990.2	GO:0004033(aldo-keto reductase (NADP) activity);GO:0005737(cytoplasm);GO:0009507(chloroplast);GO:0009535(chloroplast thylakoid membrane);GO:0009941(chloroplast envelope);GO:0010287(plastoglobule);GO:0016491(oxidoreductase activity);GO:0055114(oxidation-reduction process);GO:0055114(oxidation-reduction process)	00750(Vitamin B6 metabolism);00750(Vitamin B6 metabolism)	oxidoreductase, aldo/keto reductase family protein, putative, expressed	10.6878	39.4892	10.1994	13.1858	27.0733	14.0985	-	-	-	-	-	-	1.8855	0.00594993	-	-	-	-	-	-
LOC_Os07g05110	LOC_Os07g05110.1	GO:0004620(phospholipase activity);GO:0005886(plasma membrane);GO:0006644(phospholipid metabolic process);GO:0016042(lipid catabolic process);GO:0019374(galactolipid metabolic process);GO:0040008(regulation of growth);GO:0047617(acyl-CoA hydrolase activity);GO:0051707(response to other organism)	NA	PLA IIIA/PLP7, putative, expressed	0.498051	1.04935	1.19559	0.712732	2.44932	1.33689	-	-	-	-	-	-	-	-	-	-	1.78095	0.0142247	-	-
LOC_Os07g05365	LOC_Os07g05365.1	GO:0005515(protein binding);GO:0009507(chloroplast);GO:0009523(photosystem II);GO:0009534(chloroplast thylakoid);GO:0009535(chloroplast thylakoid membrane);GO:0009579(thylakoid);GO:0009654(photosystem II oxygen evolving complex);GO:0009735(response to cytokinin);GO:0010270(photosystem II oxygen evolving complex assembly);GO:0015979(photosynthesis)	00195(Photosynthesis)	photosystem II 10 kDa polypeptide, chloroplast precursor, putative, expressed	11.849	1.03079	3.0791	1.05007	8.28343	6.31782	-	-	-	-	-	-	-	-	-1.94419	0.00402128	-	-	-	-
LOC_Os07g05800	LOC_Os07g05800.1	GO:0004364(glutathione transferase activity);GO:0005737(cytoplasm);GO:0006749(glutathione metabolic process);GO:0009407(toxin catabolic process)	00480(Glutathione metabolism)	glutathione S-transferase, N-terminal domain containing protein, expressed	6.0374	11.537	14.8625	16.9502	18.6782	20.4864	1.4893	0.0266411	-	-	-	-	-	-	-	-	-	-	-	-
LOC_Os07g06090	LOC_Os07g06090.1	GO:0003674(molecular_function);GO:0005575(cellular_component);GO:0042274(ribosomal small subunit biogenesis)	NA	expressed protein	0.766958	1.37751	0.902939	1.07023	1.47208	2.35484	-	-	-	-	1.38293	0.0450259	-	-	-	-	-	-	-	-
LOC_Os07g06470	LOC_Os07g06470.1;LOC_Os07g06470.2	GO:0003677(DNA binding);GO:0003700(transcription factor activity, sequence-specific DNA binding);GO:0005634(nucleus);GO:0006351(transcription, DNA-templated);GO:0006355(regulation of transcription, DNA-templated);GO:0016602(CCAAT-binding factor complex);GO:0016602(CCAAT-binding factor complex)	NA	nuclear transcription factor Y subunit, putative, expressed	7.52257	2.86887	5.66415	5.07395	2.89194	3.10812	-	-	-	-	-	-	-1.39074	0.0354701	-	-	-	-	-	-
LOC_Os07g06600	LOC_Os07g06600.1	GO:0009055(electron carrier activity);GO:0015035(protein disulfide oxidoreductase activity);GO:0045454(cell redox homeostasis)	NA	glutaredoxin, putative, expressed	1.81134	4.07357	4.77265	4.35748	4.99287	3.44854	-	-	-	-	-	-	-	-	1.39773	0.0475064	-	-	-	-
LOC_Os07g07280	LOC_Os07g07280.1	NA	NA	expressed protein	1.16689	2.00514	1.9092	3.19925	2.18679	3.38145	1.45507	0.0335764	-	-	-	-	-	-	-	-	-	-	-	-
LOC_Os07g07480	LOC_Os07g07480.1	GO:0004519(endonuclease activity);GO:0005634(nucleus)	NA	HNH endonuclease domain-containing protein, putative, expressed	3.44584	2.45643	3.51495	3.58922	1.3908	3.46371	-	-	-	-	-	-	-	-	-	-	-1.36775	0.0391558	-	-
LOC_Os07g08390	LOC_Os07g08390.2	GO:0003674(molecular_function);GO:0005634(nucleus);GO:0008150(biological_process);GO:0009507(chloroplast)	NA	plant-specific domain TIGR01615 family protein, expressed	3.73902	3.79611	7.5925	9.25948	12.2396	7.67679	1.30827	0.0485457	1.68896	0.0147507	-	-	-	-	-	-	-	-	-	-
LOC_Os07g09190	LOC_Os07g09190.1	GO:0005515(protein binding);GO:0008661(1-deoxy-D-xylulose-5-phosphate synthase activity);GO:0009228(thiamine biosynthetic process);GO:0009507(chloroplast);GO:0009570(chloroplast stroma);GO:0015995(chlorophyll biosynthetic process);GO:0016114(terpenoid biosynthetic process);GO:0019288(isopentenyl diphosphate biosynthetic process, methylerythritol 4-phosphate pathway);GO:0046872(metal ion binding);…	00730(Thiamine metabolism);00900(Terpenoid backbone biosynthesis)	transketolase, putative, expressed	0.669176	12.0621	8.99986	1.13842	10.9197	15.0739	-	-	-	-	-	-	4.17195	3.35752e-08	3.74945	4.7869e-07	3.26182	7.85498e-06	3.72695	4.62865e-07
LOC_Os07g09970	LOC_Os07g09970.1	GO:0005886(plasma membrane);GO:0006869(lipid transport);GO:0008289(lipid binding);GO:0016021(integral component of membrane);GO:0031225(anchored component of membrane)	NA	LTPL84 - Protease inhibitor/seed storage/LTP family protein precursor, expressed	10.6037	10.5739	24.3524	22.6977	29.6888	24.9456	-	-	1.48941	0.0308013	-	-	-	-	-	-	-	-	-	-
LOC_Os07g10440	LOC_Os07g10440.1	NA	NA	expressed protein	49.1296	16.7569	38.1541	44.5302	27.4741	36.6709	-	-	-	-	-	-	-1.55184	0.0186499	-	-	-	-	-	-
LOC_Os07g10660	LOC_Os07g10660.1	GO:0003735(structural constituent of ribosome);GO:0006412(translation);GO:0022627(cytosolic small ribosomal subunit)	03010(Ribosome)	ribosomal protein, putative, expressed	7.48238	21.5008	13.982	15.5239	28.6768	18.4399	-	-	-	-	-	-	1.52282	0.0258756	-	-	-	-	-	-
LOC_Os07g10780	LOC_Os07g10780.1	NA	NA	remorin, putative, expressed	1.96296	2.90372	2.82809	4.97886	3.58322	3.36937	1.34278	0.0471863	-	-	-	-	-	-	-	-	-	-	-	-
LOC_Os07g12510	LOC_Os07g12510.1	GO:0001944(vasculature development);GO:0003677(DNA binding);GO:0003700(transcription factor activity, sequence-specific DNA binding);GO:0005515(protein binding);GO:0005634(nucleus);GO:0006351(transcription, DNA-templated);GO:0006355(regulation of transcription, DNA-templated);GO:0009873(ethylene-activated signaling pathway);GO:0044212(transcription regulatory region DNA binding);GO:0045893(positi…	04075(Plant hormone signal transduction)	AP2 domain containing protein, expressed	0.900691	1.30957	1.84594	2.50176	2.13635	1.80944	1.47384	0.0322781	-	-	-	-	-	-	-	-	-	-	-	-
LOC_Os07g12780	LOC_Os07g12780.1	NA	NA	cyclin, putative, expressed	1.95948	4.12723	6.69889	6.50549	7.11616	4.96682	1.73119	0.0111718	-	-	-	-	-	-	1.77345	0.0118644	-	-	-	-
LOC_Os07g12890	LOC_Os07g12890.2;LOC_Os07g12890.1	GO:0005385(zinc ion transmembrane transporter activity);GO:0005886(plasma membrane);GO:0071577(zinc II ion transmembrane transport);GO:0006829(zinc II ion transport);GO:0006829(zinc II ion transport)	NA	metal cation transporter, putative, expressed	3.90216	7.82928	9.52964	3.99399	7.63189	10.8645	-	-	-	-	-	-	-	-	-	-	-	-	1.44372	0.0365483
LOC_Os07g13770	LOC_Os07g13770.1	GO:0009813(flavonoid biosynthetic process);GO:0043231(intracellular membrane-bounded organelle);GO:0052696(flavonoid glucuronidation);GO:0080043(quercetin 3-O-glucosyltransferase activity);GO:0080044(quercetin 7-O-glucosyltransferase activity)	00402(Benzoxazinoid biosynthesis)	UDP-glucoronosyl and UDP-glucosyl transferase domain containing protein, expressed	6.80801	2.21913	7.65913	8.10805	6.3784	6.78743	-	-	1.5232	0.0282973	-	-	-1.61724	0.0154461	-	-	-	-	-	-
LOC_Os07g14150	LOC_Os07g14150.2;LOC_Os07g14150.3;LOC_Os07g14150.4;LOC_Os07g14150.5;LOC_Os07g14150.6;LOC_Os07g14150.7;LOC_Os07g14150.1	GO:0005829(cytosol);GO:0009451(RNA modification);GO:0047974(guanosine deaminase activity);GO:0047974(guanosine deaminase activity)	NA	cytidine deaminase, putative, expressed	18.3856	64.4243	39.2631	20.0726	53.7598	46.3808	-	-	-	-	-	-	1.80903	0.00815706	-	-	1.4213	0.0408801	-	-
LOC_Os07g14740	LOC_Os07g14740.1	GO:0004871(signal transducer activity);GO:0006952(defense response);GO:0009506(plasmodesma);GO:0046658(anchored component of plasma membrane)	NA	harpin-induced protein 1 domain containing protein, expressed	0.813989	4.06956	3.97115	2.17004	4.40788	8.35804	-	-	-	-	-	-	-	-	-	-	-	-	1.94544	0.00567397
LOC_Os07g17330	LOC_Os07g17330.1	GO:0003674(molecular_function);GO:0005739(mitochondrion);GO:0005777(peroxisome);GO:0010150(leaf senescence);GO:0016021(integral component of membrane)	NA	B12D protein, putative, expressed	2.69312	9.60467	8.94642	5.00005	16.0387	14.304	-	-	-	-	-	-	1.83446	0.00899879	1.73204	0.0151198	1.68154	0.0172335	1.5164	0.0297962
LOC_Os07g18990	LOC_Os07g18990.1	NA	NA	LTPL40 - Protease inhibitor/seed storage/LTP family protein precursor, expressed	0.690275	1.22678	0.932507	1.47197	3.69423	3.07497	-	-	1.59039	0.0267291	-	-	-	-	-	-	-	-	-	-
LOC_Os07g22930	LOC_Os07g22930.4;LOC_Os07g22930.3;LOC_Os07g22930.2	GO:0004373(glycogen (starch) synthase activity);GO:0005515(protein binding);GO:0009507(chloroplast);GO:0009569(chloroplast starch grain);GO:0016757(transferase activity, transferring glycosyl groups);GO:0019252(starch biosynthetic process);GO:0033840(NDP-glucose-starch glucosyltransferase activity);GO:0033840(NDP-glucose-starch glucosyltransferase activity)	00500(Starch and sucrose metabolism);00500(Starch and sucrose metabolism)	starch synthase, putative, expressed	35.1842	4.5768	24.5972	27.0934	8.43942	14.6709	-	-	-	-	-	-	-2.94251	2.50598e-05	-	-	-1.68273	0.00964939	-	-
LOC_Os07g23120	LOC_Os07g23120.1;LOC_Os07g23120.2	GO:0005634(nucleus);GO:0005829(cytosol);GO:0007338(single fertilization);GO:0009846(pollen germination);GO:0009860(pollen tube growth);GO:0016740(transferase activity);GO:0016740(transferase activity)	NA	expressed protein	5.74056	4.05936	7.72749	19.4881	16.6838	11.3586	1.76333	0.00889483	2.03913	0.00350307	-	-	-	-	-	-	-	-	-	-
LOC_Os07g23150	LOC_Os07g23150.1	GO:0016420(malonyltransferase activity)	00944(Flavone and flavonol biosynthesis);00943(Isoflavonoid biosynthesis)	transferase family protein, putative, expressed	4.58876	2.52297	2.44099	5.64051	2.52096	2.25964	-	-	-	-	-	-	-	-	-	-	-	-	-1.31973	0.0438223
LOC_Os07g24230	LOC_Os07g24230.1	GO:0005215(transporter activity);GO:0006810(transport);GO:0016020(membrane);GO:0016021(integral component of membrane);GO:0031969(chloroplast membrane)	NA	integral membrane transporter family protein, putative, expressed	2.81019	0.907479	1.66039	3.07483	1.47997	1.76913	-	-	-	-	-	-	-1.63073	0.0157539	-	-	-	-	-	-
LOC_Os07g28260	LOC_Os07g28260.6;LOC_Os07g28260.1;LOC_Os07g28260.4;LOC_Os07g28260.5	GO:0005634(nucleus);GO:0008150(biological_process);GO:0016787(hydrolase activity);GO:0016787(hydrolase activity)	00040(Pentose and glucuronate interconversions);00052(Galactose metabolism);00500(Starch and sucrose metabolism);00520(Amino sugar and nucleotide sugar metabolism);00520(Amino sugar and nucleotide sugar metabolism)	expressed protein	4.80221	3.04245	4.77326	1.55524	1.63295	1.40712	-1.62657	0.0164592	-	-	-1.76223	0.0090145	-	-	-	-	-	-	-	-
LOC_Os07g29330	LOC_Os07g29330.1;LOC_Os07g29330.2;LOC_Os07g29330.3;LOC_Os07g29330.4;LOC_Os07g29330.5	GO:0004672(protein kinase activity);GO:0004674(protein serine/threonine kinase activity);GO:0004712(protein serine/threonine/tyrosine kinase activity);GO:0005524(ATP binding);GO:0005829(cytosol);GO:0006468(protein phosphorylation);GO:0009658(chloroplast organization);GO:0016597(amino acid binding);GO:0005634(nucleus);GO:0005634(nucleus)	04075(Plant hormone signal transduction);00040(Pentose and glucuronate interconversions);00500(Starch and sucrose metabolism);00500(Starch and sucrose metabolism)	serine/threonine-protein kinase CTR1, putative, expressed	2.36756	7.58591	2.74069	3.19645	5.73374	6.04789	-	-	-	-	-	-	1.67992	0.0143905	-	-	-	-	-	-
LOC_Os07g30620	LOC_Os07g30620.1	GO:0009813(flavonoid biosynthetic process);GO:0043231(intracellular membrane-bounded organelle);GO:0052696(flavonoid glucuronidation);GO:0080043(quercetin 3-O-glucosyltransferase activity);GO:0080044(quercetin 7-O-glucosyltransferase activity)	00908(Zeatin biosynthesis)	cytokinin-O-glucosyltransferase 2, putative, expressed	1.64963	2.10944	2.53957	4.08728	3.64799	3.07992	1.309	0.0498828	-	-	-	-	-	-	-	-	-	-	-	-
LOC_Os07g30950	LOC_Os07g30950.1	GO:0004497(monooxygenase activity);GO:0007275(multicellular organism development);GO:0010268(brassinosteroid homeostasis);GO:0016125(sterol metabolic process);GO:0016132(brassinosteroid biosynthetic process)	00905(Brassinosteroid biosynthesis)	hydroxylase, putative, expressed	1.22092	1.2448	1.02439	3.54314	1.51549	1.43373	1.53707	0.0241264	-	-	-	-	-	-	-	-	-	-	-1.30525	0.0473719
LOC_Os07g32010	LOC_Os07g32010.1	GO:0009813(flavonoid biosynthetic process);GO:0043231(intracellular membrane-bounded organelle);GO:0052696(flavonoid glucuronidation);GO:0080043(quercetin 3-O-glucosyltransferase activity);GO:0080044(quercetin 7-O-glucosyltransferase activity)	00942(Anthocyanin biosynthesis)	UDP-glucoronosyl and UDP-glucosyl transferase domain containing protein, expressed	0.803922	2.03138	1.79096	3.09575	4.69507	2.69069	1.94516	0.00503133	-	-	-	-	-	-	-	-	-	-	-	-
LOC_Os07g32560	LOC_Os07g32560.1	GO:0004176(ATP-dependent peptidase activity);GO:0006508(proteolysis);GO:0009507(chloroplast)	NA	ATP-dependent protease, putative, expressed	1.58419	2.73528	2.13289	4.54221	5.61483	3.73758	1.51965	0.0250732	-	-	-	-	-	-	-	-	-	-	-	-
LOC_Os07g32620	LOC_Os07g32620.1	GO:0009813(flavonoid biosynthetic process);GO:0043231(intracellular membrane-bounded organelle);GO:0052696(flavonoid glucuronidation);GO:0080043(quercetin 3-O-glucosyltransferase activity);GO:0080044(quercetin 7-O-glucosyltransferase activity)	00942(Anthocyanin biosynthesis)	anthocyanidin 5,3-O-glucosyltransferase, putative, expressed	3.72375	5.20817	7.87919	10.5147	9.96583	8.35762	1.49758	0.0251825	-	-	-	-	-	-	-	-	-	-	-	-
LOC_Os07g33660	LOC_Os07g33660.1	GO:0005515(protein binding);GO:0006886(intracellular protein transport);GO:0009507(chloroplast);GO:0009535(chloroplast thylakoid membrane);GO:0009570(chloroplast stroma);GO:0009941(chloroplast envelope);GO:0080167(response to karrikin);GO:0090391(granum assembly)	NA	expressed protein	21.662	40.4282	28.1823	54.7942	55.5567	47.1613	1.33886	0.0426346	-	-	-	-	-	-	-	-	-	-	-	-
LOC_Os07g34070	LOC_Os07g34070.1	GO:0005886(plasma membrane);GO:0006810(transport);GO:0022857(transmembrane transporter activity)	01200(Carbon metabolism);01230(Biosynthesis of amino acids);00010(Glycolysis / Gluconeogenesis);00030(Pentose phosphate pathway);00051(Fructose and mannose metabolism);00710(Carbon fixation in photosynthetic organisms)	auxin-induced protein 5NG4, putative, expressed	0.861225	2.78955	2.14286	1.12184	2.27924	1.89455	-	-	-	-	-	-	1.69557	0.0168411	-	-	-	-	-	-
LOC_Os07g34260	LOC_Os07g34260.1	GO:0009813(flavonoid biosynthetic process);GO:0042802(identical protein binding)	00945(Stilbenoid, diarylheptanoid and gingerol biosynthesis)	chalcone and stilbene synthases, putative, expressed	0.752553	18.3762	17.0396	4.96583	44.6524	26.3872	2.72217	0.000134478	-	-	-	-	4.6099	2.69129e-09	4.50095	6.15245e-09	3.16863	1.20179e-05	2.40973	0.000585343
LOC_Os07g34570	LOC_Os07g34570.2;LOC_Os07g34570.1	GO:0005739(mitochondrion);GO:0006974(cellular response to DNA damage stimulus);GO:0008270(zinc ion binding);GO:0009228(thiamine biosynthetic process);GO:0009409(response to cold);GO:0009507(chloroplast);GO:0009570(chloroplast stroma);GO:0009579(thylakoid);GO:0009941(chloroplast envelope);GO:0010319(stromule);GO:0016491(oxidoreductase activity);GO:0018131(oxazole or thiazole biosynthetic process);…	00730(Thiamine metabolism);00730(Thiamine metabolism)	FAD dependent oxidoreductase domain containing protein, expressed	45.5337	65.3099	65.7147	168.581	132.539	100.123	1.88843	0.00491314	-	-	-	-	-	-	-	-	-	-	-	-
LOC_Os07g34620	LOC_Os07g34620.1	NA	NA	expressed protein	0.830067	1.36561	2.70229	1.97525	2.10843	1.94418	-	-	-	-	-	-	-	-	1.70288	0.017429	-	-	-	-
LOC_Os07g35004	LOC_Os07g35004.1	GO:0004674(protein serine/threonine kinase activity);GO:0005886(plasma membrane);GO:0006468(protein phosphorylation);GO:0006952(defense response);GO:0009506(plasmodesma)	00520(Amino sugar and nucleotide sugar metabolism)	TKL_IRAK_DUF26-la.4 - DUF26 kinases have homology to DUF26 containing loci, expressed	0.53611	1.00058	1.52188	0.744916	1.01404	1.44072	-	-	-	-	-	-	-	-	1.50525	0.0375413	-	-	-	-
LOC_Os07g35260	LOC_Os07g35260.2;LOC_Os07g35260.1	GO:0004674(protein serine/threonine kinase activity);GO:0005886(plasma membrane);GO:0006468(protein phosphorylation);GO:0006952(defense response);GO:0009506(plasmodesma);GO:0009506(plasmodesma)	00520(Amino sugar and nucleotide sugar metabolism);00520(Amino sugar and nucleotide sugar metabolism)	TKL_IRAK_DUF26-lc.9 - DUF26 kinases have homology to DUF26 containing loci, expressed	0.525463	0.993103	1.67621	1.23896	2.00862	3.00125	-	-	-	-	-	-	-	-	1.67354	0.0187371	-	-	-	-
LOC_Os07g35290	LOC_Os07g35290.1	GO:0004674(protein serine/threonine kinase activity);GO:0005886(plasma membrane);GO:0006468(protein phosphorylation);GO:0006952(defense response);GO:0009506(plasmodesma)	00520(Amino sugar and nucleotide sugar metabolism)	TKL_IRAK_DUF26-lc.10 - DUF26 kinases have homology to DUF26 containing loci, expressed	0.650714	1.58603	2.66519	1.03888	1.27284	3.26264	-	-	-	-	-	-	-	-	2.03414	0.00420405	-	-	1.65101	0.0186612
LOC_Os07g35310	LOC_Os07g35310.1;LOC_Os07g35310.2	GO:0004674(protein serine/threonine kinase activity);GO:0005886(plasma membrane);GO:0006468(protein phosphorylation);GO:0006952(defense response);GO:0009506(plasmodesma);GO:0009506(plasmodesma)	00520(Amino sugar and nucleotide sugar metabolism);00520(Amino sugar and nucleotide sugar metabolism)	TKL_IRAK_DUF26-lc.12 - DUF26 kinases have homology to DUF26 containing loci, expressed	2.15252	5.2963	7.55135	3.97044	8.28707	9.39038	-	-	-	-	-	-	-	-	1.81071	0.00938181	-	-	-	-
LOC_Os07g35330	LOC_Os07g35330.1	GO:0004674(protein serine/threonine kinase activity);GO:0005886(plasma membrane);GO:0006468(protein phosphorylation);GO:0006952(defense response);GO:0009506(plasmodesma)	00520(Amino sugar and nucleotide sugar metabolism)	TKL_IRAK_DUF26-lc.13 - DUF26 kinases have homology to DUF26 containing loci, expressed	1.9233	3.30796	4.43733	1.65304	3.72552	5.69226	-	-	-	-	-	-	-	-	-	-	-	-	1.78388	0.0102528
LOC_Os07g35370	LOC_Os07g35370.1	GO:0004674(protein serine/threonine kinase activity);GO:0005886(plasma membrane);GO:0006468(protein phosphorylation);GO:0006952(defense response);GO:0009506(plasmodesma)	00520(Amino sugar and nucleotide sugar metabolism)	TKL_IRAK_DUF26-lc.15 - DUF26 kinases have homology to DUF26 containing loci, expressed	1.10591	3.32856	4.24496	1.44451	4.43384	6.18146	-	-	-	-	-	-	1.58967	0.021561	1.94052	0.00579626	1.61798	0.0217926	2.09737	0.00277438
LOC_Os07g35390	LOC_Os07g35390.1	GO:0004674(protein serine/threonine kinase activity);GO:0005886(plasma membrane);GO:0006468(protein phosphorylation);GO:0006952(defense response);GO:0009506(plasmodesma)	00520(Amino sugar and nucleotide sugar metabolism)	TKL_IRAK_DUF26-lc.17 - DUF26 kinases have homology to DUF26 containing loci, expressed	0.491727	1.96269	2.13467	0.87928	2.90536	4.66687	-	-	-	-	-	-	1.9969	0.0051165	2.11808	0.00323304	1.72432	0.0154087	2.40806	0.000689866
LOC_Os07g35410	LOC_Os07g35410.1	GO:0004674(protein serine/threonine kinase activity);GO:0005886(plasma membrane);GO:0006468(protein phosphorylation);GO:0006952(defense response);GO:0009506(plasmodesma)	00520(Amino sugar and nucleotide sugar metabolism)	TKL_IRAK_DUF26-lc.18 - DUF26 kinases have homology to DUF26 containing loci, expressed	0.294025	0.642427	0.945597	1.12574	1.83089	2.14549	-	-	1.51094	0.0324405	-	-	-	-	-	-	-	-	-	-
LOC_Os07g35510	LOC_Os07g35510.1	GO:0004553(hydrolase activity, hydrolyzing O-glycosyl compounds);GO:0030247(polysaccharide binding);GO:0046658(anchored component of plasma membrane)	00500(Starch and sucrose metabolism)	glucan endo-1,3-beta-glucosidase precursor, putative, expressed	2.08702	5.60801	5.11586	3.06781	5.12602	5.74901	-	-	-	-	-	-	1.42604	0.0376092	-	-	-	-	-	-
LOC_Os07g35560	LOC_Os07g35560.1;LOC_Os07g35560.3;LOC_Os07g35560.2	GO:0004553(hydrolase activity, hydrolyzing O-glycosyl compounds);GO:0030247(polysaccharide binding);GO:0046658(anchored component of plasma membrane);GO:0046658(anchored component of plasma membrane)	00500(Starch and sucrose metabolism);00500(Starch and sucrose metabolism)	glucan endo-1,3-beta-glucosidase precursor, putative, expressed	0.426333	1.61714	1.25913	3.09654	6.83345	7.52659	-	-	2.07917	0.00296838	2.57957	0.000241512	-	-	-	-	-	-	-	-
LOC_Os07g35680	LOC_Os07g35680.1	GO:0004674(protein serine/threonine kinase activity);GO:0005886(plasma membrane);GO:0006468(protein phosphorylation);GO:0006952(defense response);GO:0009506(plasmodesma)	00520(Amino sugar and nucleotide sugar metabolism)	TKL_IRAK_DUF26-lc22 - DUF26 kinases have homology to DUF26 containing loci, expressed	0.736906	1.6168	2.71894	1.40379	1.79179	3.56476	-	-	-	-	-	-	-	-	1.88349	0.00758925	-	-	-	-
LOC_Os07g35690	LOC_Os07g35690.1;LOC_Os07g35690.2	GO:0004674(protein serine/threonine kinase activity);GO:0005886(plasma membrane);GO:0006468(protein phosphorylation);GO:0006952(defense response);GO:0009506(plasmodesma);GO:0009506(plasmodesma)	00520(Amino sugar and nucleotide sugar metabolism);00520(Amino sugar and nucleotide sugar metabolism)	TKL_IRAK_DUF26-lc.3 - DUF26 kinases have homology to DUF26 containing loci, expressed	1.27987	1.9953	2.19167	0.714606	2.18178	2.44194	-	-	-	-	-	-	-	-	-	-	1.61029	0.023788	1.77281	0.0118607
LOC_Os07g35940	LOC_Os07g35940.1	GO:0042802(identical protein binding)	00500(Starch and sucrose metabolism)	beta-amylase, putative, expressed	6.41203	5.38955	2.21021	7.76357	6.71544	5.97068	-	-	-	-	1.43371	0.034637	-	-	-1.5366	0.0200043	-	-	-	-
LOC_Os07g37010	LOC_Os07g37010.2;LOC_Os07g37010.1	GO:0004693(cyclin-dependent protein serine/threonine kinase activity);GO:0005515(protein binding);GO:0005634(nucleus);GO:0007049(cell cycle);GO:0051301(cell division);GO:0051726(regulation of cell cycle);GO:0051726(regulation of cell cycle)	04075(Plant hormone signal transduction);04075(Plant hormone signal transduction)	cyclin, putative, expressed	3.32318	7.35769	4.92848	8.72747	8.97335	6.3772	1.393	0.0367483	-	-	-	-	-	-	-	-	-	-	-	-
LOC_Os07g37320	LOC_Os07g37320.1	GO:0005351(sugar:proton symporter activity);GO:0005355(glucose transmembrane transporter activity);GO:0005887(integral component of plasma membrane);GO:0035428(hexose transmembrane transport);GO:0046323(glucose import)	NA	transporter family protein, putative, expressed	4.56349	15.888	16.306	7.27699	11.7867	31.4955	-	-	-	-	-	-	1.79973	0.00873713	1.8372	0.00807169	-	-	2.11373	0.00230156
LOC_Os07g37400	LOC_Os07g37400.1	GO:0003674(molecular_function);GO:0005634(nucleus);GO:0016567(protein ubiquitination)	NA	OsFBX257 - F-box domain containing protein, expressed	1.32612	3.98584	2.77338	2.37346	3.01991	3.20462	-	-	-	-	-	-	1.58768	0.0240976	-	-	-	-	-	-
LOC_Os07g37700	LOC_Os07g37700.1	GO:0003674(molecular_function);GO:0005576(extracellular region);GO:0008150(biological_process)	NA	expressed protein	79.8129	210.839	247.696	202.993	275.107	239.447	1.34674	0.0415438	-	-	-	-	1.40145	0.0392161	1.63388	0.0179245	-	-	-	-
LOC_Os07g37730	LOC_Os07g37730.1	GO:0003954(NADH dehydrogenase activity);GO:0005739(mitochondrion);GO:0005777(peroxisome);GO:0031304(intrinsic component of mitochondrial inner membrane);GO:0071482(cellular response to light stimulus)	NA	NADH-ubiquinone oxidoreductase, mitochondrial precursor, putative, expressed	0.236015	7.93806	5.30769	0.800244	12.7915	9.58805	-	-	-	-	-	-	-	-	-	-	3.99861	1.17447e-07	3.58273	1.31706e-06
LOC_Os07g38130	LOC_Os07g38130.1	GO:0005576(extracellular region);GO:0005618(cell wall);GO:0005829(cytosol);GO:0006952(defense response);GO:0007165(signal transduction);GO:0009505(plant-type cell wall);GO:0009506(plasmodesma);GO:0016020(membrane);GO:0090353(polygalacturonase inhibitor activity)	00500(Starch and sucrose metabolism);00460(Cyanoamino acid metabolism);00940(Phenylpropanoid biosynthesis)	polygalacturonase inhibitor 1 precursor, putative, expressed	12.7892	34.7186	32.0093	20.5535	45.7237	25.946	-	-	-	-	-	-	1.44078	0.034061	-	-	-	-	-	-
LOC_Os07g38170	LOC_Os07g38170.1	GO:0003677(DNA binding);GO:0005634(nucleus);GO:0008150(biological_process)	NA	remorin, putative, expressed	21.9557	73.5386	61.1113	32.7068	49.3501	67.748	-	-	-	-	-	-	1.7439	0.0106267	1.47684	0.0320172	-	-	-	-
LOC_Os07g38470	LOC_Os07g38470.1	NA	NA	expressed protein	22.5665	8.76475	17.751	18.7564	15.4159	23.7636	-	-	-	-	-	-	-1.3644	0.0416193	-	-	-	-	-	-
LOC_Os07g38840	LOC_Os07g38840.1;LOC_Os07g38840.2	GO:0003674(molecular_function);GO:0009507(chloroplast);GO:0016021(integral component of membrane);GO:0016021(integral component of membrane)	NA	expressed protein	0.22089	0.698969	1.61738	0.513382	1.29255	1.45159	-	-	-	-	-	-	-	-	-	-	-	-	1.49953	0.0335981
LOC_Os07g38950	LOC_Os07g38950.1	GO:0003674(molecular_function);GO:0005575(cellular_component);GO:0008150(biological_process)	NA	expressed protein	12.2465	3.74316	7.63926	8.15037	6.89494	7.26911	-	-	-	-	-	-	-1.71004	0.0102719	-	-	-	-	-	-
LOC_Os07g39210	LOC_Os07g39210.1	NA	NA	expressed protein	9.61914	25.428	8.02494	7.55609	8.51062	11.3285	-	-	-1.57908	0.0161331	-	-	1.40244	0.0399864	-	-	-	-	-	-
LOC_Os07g39350	LOC_Os07g39350.1	GO:0005351(sugar:proton symporter activity);GO:0005355(glucose transmembrane transporter activity);GO:0005887(integral component of plasma membrane);GO:0035428(hexose transmembrane transport);GO:0046323(glucose import)	NA	transporter family protein, putative, expressed	7.09696	21.331	21.9132	12.1353	14.2949	34.9064	-	-	-	-	-	-	1.58768	0.0198435	1.62653	0.0184743	-	-	1.52428	0.026176
LOC_Os07g39520	LOC_Os07g39520.1	GO:0004674(protein serine/threonine kinase activity);GO:0005829(cytosol);GO:0006468(protein phosphorylation);GO:0035556(intracellular signal transduction)	04626(Plant-pathogen interaction)	STE_PAK_Ste20_Slob_Wnk.5 - STE kinases include homologs to sterile 7, sterile 11 and sterile 20 from yeast, expressed	1.62327	4.23078	3.46143	4.7923	6.54644	4.58013	1.56182	0.0215785	-	-	-	-	1.38202	0.0461792	-	-	-	-	-	-
LOC_Os07g39550	LOC_Os07g39550.1	NA	NA	expressed protein	2.99932	6.88146	7.73769	8.23901	10.0963	7.0469	1.45784	0.0349355	-	-	-	-	-	-	-	-	-	-	-	-
LOC_Os07g39680	LOC_Os07g39680.1	NA	NA	UV-induced protein uvi15, putative, expressed	23.9717	83.8791	86.0008	69.8707	147.112	94.0894	1.54336	0.0203409	-	-	-	-	1.80698	0.00830099	1.84302	0.00777278	-	-	-	-
LOC_Os07g40250	LOC_Os07g40250.1	GO:0016491(oxidoreductase activity);GO:0055114(oxidation-reduction process)	00904(Diterpenoid biosynthesis)	sex determination protein tasselseed-2, putative, expressed	1.2221	0.954004	1.48244	0.74357	2.20155	1.94446	-	-	-	-	-	-	-	-	-	-	1.56598	0.0296022	-	-
LOC_Os07g40290	LOC_Os07g40290.1	GO:0009416(response to light stimulus);GO:0009733(response to auxin)	04075(Plant hormone signal transduction)	OsGH3.8 - Probable indole-3-acetic acid-amido synthetase, expressed	0.06689	0.310651	0.513488	0.485198	0.542542	1.3623	-	-	-	-	1.40765	0.0421889	-	-	-	-	-	-	1.4894	0.0368358
LOC_Os07g40780	LOC_Os07g40780.1	GO:0003700(transcription factor activity, sequence-specific DNA binding);GO:0005634(nucleus);GO:0043565(sequence-specific DNA binding);GO:0044212(transcription regulatory region DNA binding)	NA	ZOS7-11 - C2H2 zinc finger protein, expressed	1.45814	0.654709	0.655629	1.60291	0.462736	0.557581	-	-	-	-	-	-	-	-	-	-	-	-	-1.52344	0.0260361
LOC_Os07g40860	LOC_Os07g40860.1;LOC_Os07g40860.2	NA	NA	retrotransposon protein, putative, unclassified, expressed	5.25497	10.3535	7.91703	18.5213	18.4263	13.989	1.81743	0.00711684	-	-	-	-	-	-	-	-	-	-	-	-
LOC_Os07g41060	LOC_Os07g41060.1	GO:0009809(lignin biosynthetic process)	00941(Flavonoid biosynthesis)	dihydroflavonol-4-reductase, putative, expressed	2.27619	6.03657	3.91093	2.17124	4.86781	3.93732	-	-	-	-	-	-	1.40711	0.0406399	-	-	-	-	-	-
LOC_Os07g41160	LOC_Os07g41160.2;LOC_Os07g41160.1	GO:0005515(protein binding);GO:0005634(nucleus);GO:0007165(signal transduction);GO:0007165(signal transduction)	04144(Endocytosis);04144(Endocytosis)	protein of unknown function DUF1675 domain containing protein, expressed	1.27679	5.1309	1.57197	5.12044	4.5673	1.31621	2.00375	0.00359034	-	-	-	-	2.00669	0.00411239	-	-	-	-	-1.95988	0.00368679
LOC_Os07g41410	LOC_Os07g41410.1	NA	NA	EGG APPARATUS-1, putative, expressed	10.7067	10.0532	30.0445	11.3493	16.5553	42.8896	-	-	-	-	-	-	-	-	1.48859	0.0314312	-	-	1.91803	0.00559787
LOC_Os07g41590	LOC_Os07g41590.1	GO:0005634(nucleus);GO:0008152(metabolic process);GO:0009860(pollen tube growth);GO:0052689(carboxylic ester hydrolase activity)	04075(Plant hormone signal transduction)	gibberellin receptor GID1L2, putative, expressed	0.695413	2.02199	2.34128	2.2594	2.83361	3.08515	1.69999	0.01431	-	-	-	-	1.53983	0.0320452	1.75136	0.0151318	-	-	-	-
LOC_Os07g42170	LOC_Os07g42170.1	GO:0003735(structural constituent of ribosome);GO:0022625(cytosolic large ribosomal subunit)	03010(Ribosome)	60S ribosomal protein, putative, expressed	39.2515	123.233	92.4769	129.781	188.719	133.162	1.72526	0.00982203	-	-	-	-	1.65057	0.0154526	-	-	-	-	-	-
LOC_Os07g42220	LOC_Os07g42220.1	GO:0003674(molecular_function);GO:0005575(cellular_component);GO:0008150(biological_process)	NA	expressed protein	2.29675	3.39012	6.1771	5.05553	3.06304	4.4386	-	-	-	-	-	-	-	-	1.42734	0.0462778	-	-	-	-
LOC_Os07g42250	LOC_Os07g42250.1	GO:0005783(endoplasmic reticulum);GO:0016020(membrane);GO:0016788(hydrolase activity, acting on ester bonds)	NA	strictosidine synthase, putative, expressed	3.10336	8.51834	5.49042	5.58954	6.66183	5.73739	-	-	-	-	-	-	1.45674	0.0335276	-	-	-	-	-	-
LOC_Os07g42370	LOC_Os07g42370.3;LOC_Os07g42370.1;LOC_Os07g42370.2	GO:0003714(transcription corepressor activity);GO:0005634(nucleus);GO:0009611(response to wounding);GO:0031347(regulation of defense response);GO:1903507(negative regulation of nucleic acid-templated transcription);GO:2000022(regulation of jasmonic acid mediated signaling pathway);GO:2000022(regulation of jasmonic acid mediated signaling pathway)	04075(Plant hormone signal transduction);04075(Plant hormone signal transduction)	zinc-finger protein, putative, expressed	43.5521	109.749	100.627	73.5568	131.359	131.71	-	-	-	-	-	-	1.33339	0.0492104	-	-	-	-	-	-
LOC_Os07g42520	LOC_Os07g42520.1	GO:0009699(phenylpropanoid biosynthetic process);GO:0042349(guiding stereospecific synthesis activity)	NA	dirigent, putative, expressed	8.03947	24.6252	35.0008	26.2274	50.3827	32.4445	1.7059	0.0109813	-	-	-	-	1.61496	0.0184525	2.12222	0.00238171	-	-	-	-
LOC_Os07g43310	LOC_Os07g43310.1	GO:0003735(structural constituent of ribosome);GO:0006412(translation)	03010(Ribosome)	ribosomal protein L7/L12 C-terminal domain containing protein, expressed	0.904042	2.68432	2.21317	2.24604	3.92304	2.3595	-	-	-	-	-	-	1.5701	0.027189	-	-	-	-	-	-
LOC_Os07g43800	LOC_Os07g43800.1	GO:0005509(calcium ion binding)	04070(Phosphatidylinositol signaling system);04626(Plant-pathogen interaction)	EF hand family protein, putative, expressed	1.84763	5.4914	5.38096	8.49757	8.49425	7.80504	2.20138	0.00152331	-	-	-	-	1.5715	0.024973	1.54219	0.0298221	-	-	-	-
LOC_Os07g44250	LOC_Os07g44250.1	GO:0009699(phenylpropanoid biosynthetic process);GO:0042349(guiding stereospecific synthesis activity)	NA	dirigent, putative, expressed	6.08899	2.52443	5.322	40.8945	34.2073	22.4873	2.74763	8.39111e-05	3.76028	4.05984e-07	2.07907	0.00244432	-	-	-	-	-	-	-	-
LOC_Os07g44260	LOC_Os07g44260.1	GO:0009699(phenylpropanoid biosynthetic process);GO:0042349(guiding stereospecific synthesis activity)	NA	dirigent, putative, expressed	2.35907	2.29432	1.97863	7.07883	4.68687	3.54945	1.58529	0.0222	-	-	-	-	-	-	-	-	-	-	-	-
LOC_Os07g44280	LOC_Os07g44280.1	GO:0009699(phenylpropanoid biosynthetic process);GO:0042349(guiding stereospecific synthesis activity)	NA	dirigent, putative, expressed	3.81015	1.84212	1.68393	10.9667	6.56816	5.94444	1.52521	0.0235119	1.83413	0.00969233	1.81971	0.00901264	-	-	-	-	-	-	-	-
LOC_Os07g44410	LOC_Os07g44410.1	GO:0003674(molecular_function);GO:0005634(nucleus);GO:0006508(proteolysis)	NA	WD40-like Beta Propeller Repeat family protein, expressed	0.462887	1.01517	0.794792	1.20266	1.62089	1.19512	1.3775	0.0455163	-	-	-	-	-	-	-	-	-	-	-	-
LOC_Os07g44690	LOC_Os07g44690.1	GO:0042802(identical protein binding)	NA	HSF-type DNA-binding domain containing protein, expressed	0.966267	3.00872	1.7472	1.43468	3.01444	2.54762	-	-	-	-	-	-	1.63866	0.0197245	-	-	-	-	-	-
LOC_Os07g45070	LOC_Os07g45070.1	GO:0005634(nucleus);GO:0006281(DNA repair);GO:0016301(kinase activity)	NA	FAT domain-containing protein, putative, expressed	23.0939	14.5939	23.8298	16.573	8.94706	9.4561	-	-	-	-	-1.33345	0.0443525	-	-	-	-	-	-	-	-
LOC_Os07g45074	LOC_Os07g45074.1	GO:0005634(nucleus);GO:0006281(DNA repair);GO:0016301(kinase activity)	NA	FAT domain-containing protein, putative, expressed	8.04298	6.26596	9.2996	5.64852	2.40452	2.65809	-	-	-1.38179	0.0335419	-1.80678	0.00746085	-	-	-	-	-	-	-	-
LOC_Os07g46480	LOC_Os07g46480.1	GO:0004190(aspartic-type endopeptidase activity);GO:0006508(proteolysis);GO:0030163(protein catabolic process)	NA	eukaryotic aspartyl protease domain containing protein, expressed	8.92656	10.9904	12.9287	22.6923	22.4067	12.0452	1.34603	0.0417666	-	-	-	-	-	-	-	-	-	-	-	-
LOC_Os07g46852	LOC_Os07g46852.4;LOC_Os07g46852.3;LOC_Os07g46852.1;LOC_Os07g46852.2	GO:0005575(cellular_component);GO:0016491(oxidoreductase activity);GO:0055114(oxidation-reduction process);GO:0005739(mitochondrion);GO:0008270(zinc ion binding);GO:0008270(zinc ion binding)	00904(Diterpenoid biosynthesis);00904(Diterpenoid biosynthesis)	sex determination protein tasselseed-2, putative, expressed	1.24097	7.98373	2.9576	3.40175	5.86943	10.3009	1.45481	0.0334442	-	-	1.80027	0.00847794	2.6856	0.000176799	-	-	-	-	1.59842	0.02137
LOC_Os07g46920	LOC_Os07g46920.1	GO:0005739(mitochondrion);GO:0008270(zinc ion binding);GO:0016491(oxidoreductase activity)	00904(Diterpenoid biosynthesis)	sex determination protein tasselseed-2, putative, expressed	0.533129	1.39503	6.06074	1.48923	8.60368	5.74848	-	-	2.62466	0.000252079	-	-	-	-	-	-	2.53039	0.000422428	1.94862	0.00576277
LOC_Os07g47640	LOC_Os07g47640.1	NA	NA	ultraviolet-B-repressible protein, putative, expressed	5.86362	12.671	13.0407	15.8043	25.4253	16.3553	1.43045	0.0327835	-	-	-	-	-	-	-	-	-	-	-	-
LOC_Os07g48080	LOC_Os07g48080.1	GO:0005829(cytosol);GO:0009903(chloroplast avoidance movement);GO:0009904(chloroplast accumulation movement)	NA	expressed protein	5.87862	2.21581	3.07892	4.13797	2.54966	3.02819	-	-	-	-	-	-	-1.40764	0.0329988	-	-	-	-	-	-
LOC_Os07g48244	LOC_Os07g48244.1	NA	00520(Amino sugar and nucleotide sugar metabolism)	ubiquinol-cytochrome c reductase complex 6.7 kDa protein, putative, expressed	37.096	72.2745	85.4837	91.5851	114.108	93.9808	1.30385	0.0480132	-	-	-	-	-	-	-	-	-	-	-	-
LOC_Os07g48280	LOC_Os07g48280.1;LOC_Os07g48280.2;LOC_Os07g48280.3	NA	NA	expressed protein	1.53957	9.43616	2.75516	2.34456	3.07786	2.32731	-	-	-1.61627	0.0138159	-	-	2.61567	0.000208951	-	-	-	-	-	-
LOC_Os07g48390	LOC_Os07g48390.1	GO:0005737(cytoplasm);GO:0030001(metal ion transport);GO:0046914(transition metal ion binding);GO:0046916(cellular transition metal ion homeostasis)	NA	proline-rich protein, putative, expressed	12.4388	3.95525	9.84077	9.68627	7.19908	9.34971	-	-	-	-	-	-	-1.653	0.0131699	-	-	-	-	-	-
LOC_Os07g48500	LOC_Os07g48500.1	GO:0005515(protein binding);GO:0005634(nucleus);GO:0005737(cytoplasm);GO:0030246(carbohydrate binding);GO:0042742(defense response to bacterium);GO:0090332(stomatal closure)	NA	stress responsive protein, putative, expressed	46.6252	18.6957	54.2475	44.3507	30.2551	46.5312	-	-	-	-	-	-	-1.3184	0.0436231	-	-	-	-	-	-
LOC_Os07g48550	LOC_Os07g48550.1	GO:0003677(DNA binding);GO:0003700(transcription factor activity, sequence-specific DNA binding);GO:0005634(nucleus);GO:0005737(cytoplasm);GO:0006351(transcription, DNA-templated);GO:0006355(regulation of transcription, DNA-templated);GO:0007275(multicellular organism development)	03018(RNA degradation)	no apical meristem protein, putative, expressed	14.5544	5.391	8.75109	7.98223	7.64909	7.86909	-	-	-	-	-	-	-1.43283	0.0292771	-	-	-	-	-	-
LOC_Os07g49114	LOC_Os07g49114.1	NA	NA	wound-induced protein WI12, putative, expressed	7.60931	13.4089	25.7485	13.0666	15.4416	24.5014	-	-	-	-	-	-	-	-	1.75865	0.0113796	-	-	-	-
LOC_Os08g01120	LOC_Os08g01120.1	GO:0005739(mitochondrion);GO:0005773(vacuole);GO:0005886(plasma membrane);GO:0009507(chloroplast);GO:0012505(endomembrane system);GO:0015098(molybdate ion transmembrane transporter activity);GO:0015116(sulfate transmembrane transporter activity);GO:0015689(molybdate ion transport);GO:0016021(integral component of membrane);GO:0031966(mitochondrial membrane)	NA	sulfate transporter, putative, expressed	0.830818	0.808395	2.61265	1.60856	1.39929	1.99432	-	-	-	-	-	-	-	-	1.65291	0.0197744	-	-	-	-
LOC_Os08g01400	LOC_Os08g01400.1	GO:0003674(molecular_function);GO:0005575(cellular_component);GO:0008150(biological_process)	NA	expressed protein	0.766851	1.6881	1.23123	2.10115	2.62554	1.35242	1.45416	0.0356197	-	-	-	-	-	-	-	-	-	-	-	-
LOC_Os08g01940	LOC_Os08g01940.2;LOC_Os08g01940.1	GO:0004348(glucosylceramidase activity);GO:0005794(Golgi apparatus);GO:0005886(plasma membrane);GO:0006680(glucosylceramide catabolic process);GO:0016021(integral component of membrane);GO:0016021(integral component of membrane)	00600(Sphingolipid metabolism);00511(Other glycan degradation);00511(Other glycan degradation)	non-lysosomal glucosylceramidase, putative, expressed	0.436514	0.970859	1.27268	0.470102	1.08561	1.02293	-	-	-	-	-	-	-	-	1.54377	0.0309944	-	-	-	-
LOC_Os08g02080	LOC_Os08g02080.2;LOC_Os08g02080.1	GO:0045273(respiratory chain complex II);GO:0045273(respiratory chain complex II)	NA	rickettsia 17 kDa surface antigen family protein, expressed	26.4412	61.5905	62.8203	72.4117	108.621	85.3678	1.45344	0.0282175	-	-	-	-	-	-	-	-	-	-	-	-
LOC_Os08g02094	LOC_Os08g02094.1	GO:0005576(extracellular region);GO:0016042(lipid catabolic process);GO:0016788(hydrolase activity, acting on ester bonds);GO:0052689(carboxylic ester hydrolase activity)	00860(Porphyrin and chlorophyll metabolism);00900(Terpenoid backbone biosynthesis)	GDSL-like lipase/acylhydrolase, putative, expressed	1.4546	4.9196	3.76772	3.28887	6.86768	5.28111	-	-	-	-	-	-	1.75791	0.0116547	-	-	-	-	-	-
LOC_Os08g02110	LOC_Os08g02110.1	GO:0004601(peroxidase activity);GO:0009505(plant-type cell wall);GO:0009664(plant-type cell wall organization)	00940(Phenylpropanoid biosynthesis)	peroxidase precursor, putative, expressed	0.742404	1.07383	3.09107	1.29892	2.98772	2.34532	-	-	1.47629	0.0364546	-	-	-	-	2.05783	0.00439162	-	-	-	-
LOC_Os08g02180	LOC_Os08g02180.1	NA	NA	expressed protein	0.791958	2.08494	3.43212	1.80005	5.65782	3.63085	-	-	1.44024	0.0399338	-	-	-	-	-	-	1.65221	0.0201835	-	-
LOC_Os08g02250	LOC_Os08g02250.1	GO:0005516(calmodulin binding);GO:0005634(nucleus);GO:0008150(biological_process)	03015(mRNA surveillance pathway)	IQ calmodulin-binding motif domain containing protein, expressed	1.0905	3.99563	2.07227	2.18124	5.24871	2.95599	-	-	-	-	-	-	1.87344	0.00714397	-	-	-	-	-	-
LOC_Os08g02354	LOC_Os08g02354.1	GO:0005622(intracellular);GO:0006623(protein targeting to vacuole);GO:0019898(extrinsic component of membrane);GO:0045053(protein retention in Golgi apparatus)	NA	expressed protein	2.57785	0.903871	2.35115	1.69899	0.513745	0.552313	-	-	-	-	-2.08981	0.00250451	-1.51198	0.0232019	-	-	-1.72555	0.00956048	-1.62112	0.0156336
LOC_Os08g02700	LOC_Os08g02700.1	GO:0004332(fructose-bisphosphate aldolase activity);GO:0005737(cytoplasm);GO:0006096(glycolytic process)	01200(Carbon metabolism);01230(Biosynthesis of amino acids);00010(Glycolysis / Gluconeogenesis);00030(Pentose phosphate pathway);00051(Fructose and mannose metabolism);00710(Carbon fixation in photosynthetic organisms)	fructose-bisphospate aldolase isozyme, putative, expressed	0.473512	2.29341	3.41531	1.89844	7.96807	3.15048	-	-	1.79673	0.00991322	-	-	-	-	-	-	2.06941	0.00350566	-	-
LOC_Os08g03350	LOC_Os08g03350.1	GO:0003333(amino acid transmembrane transport);GO:0005886(plasma membrane);GO:0015171(amino acid transmembrane transporter activity)	04144(Endocytosis)	amino acid transporter, putative, expressed	17.815	18.529	47.9461	21.5212	31.868	58.0774	-	-	-	-	-	-	-	-	1.42832	0.0381187	-	-	1.43222	0.0364251
LOC_Os08g03620	LOC_Os08g03620.1	GO:0005634(nucleus);GO:0007049(cell cycle);GO:0051301(cell division)	NA	tetratricopeptide repeat domain containing protein, expressed	0.459295	1.56035	0.784794	1.0781	1.20514	1.17293	-	-	-	-	-	-	1.76438	0.0131343	-	-	-	-	-	-
LOC_Os08g04470	LOC_Os08g04470.1	GO:0005634(nucleus);GO:0005737(cytoplasm)	04140(Regulation of autophagy)	U box protein 8, putative, expressed	2.5655	7.09775	6.36816	3.96045	7.89819	8.60125	-	-	-	-	-	-	1.46812	0.0324078	-	-	-	-	-	-
LOC_Os08g04630	LOC_Os08g04630.1	GO:0003954(NADH dehydrogenase activity);GO:0005509(calcium ion binding);GO:0005739(mitochondrion);GO:0005743(mitochondrial inner membrane);GO:0005777(peroxisome)	00190(Oxidative phosphorylation)	external NADH-ubiquinone oxidoreductase 1, mitochondrial precursor, putative, expressed	7.10038	14.4823	12.3594	10.0133	26.1698	19.4811	-	-	-	-	-	-	-	-	-	-	1.38598	0.046302	-	-
LOC_Os08g05690	LOC_Os08g05690.1	GO:0016021(integral component of membrane);GO:0042626(ATPase activity, coupled to transmembrane movement of substances);GO:0055085(transmembrane transport)	02010(ABC transporters)	ABC transporter, ATP-binding protein, putative, expressed	0.94859	0.495447	1.05758	0.357678	0.479203	0.360024	-1.40712	0.0440427	-	-	-1.5546	0.0238457	-	-	-	-	-	-	-	-
LOC_Os08g05910	LOC_Os08g05910.1;LOC_Os08g05910.2	GO:0005215(transporter activity);GO:0005515(protein binding);GO:0005886(plasma membrane);GO:0006857(oligopeptide transport);GO:0009414(response to water deprivation);GO:0009635(response to herbicide);GO:0009734(auxin-activated signaling pathway);GO:0010167(response to nitrate);GO:0015112(nitrate transmembrane transporter activity);GO:0015293(symporter activity);GO:0015706(nitrate transport);GO:00…	NA	peptide transporter PTR2, putative, expressed	6.37093	17.0977	20.6053	16.5073	24.5526	22.6015	1.37353	0.0379109	-	-	-	-	1.42422	0.0362899	1.69344	0.0142439	-	-	-	-
LOC_Os08g06885	LOC_Os08g06885.1	NA	NA	expressed protein	2.09473	5.52508	3.76601	5.11349	5.10192	6.85134	-	-	-	-	-	-	1.39923	0.0462984	-	-	-	-	-	-
LOC_Os08g07830	LOC_Os08g07830.2;LOC_Os08g07830.1	GO:0005739(mitochondrion);GO:0008150(biological_process);GO:0015031(protein transport);GO:0003674(molecular_function);GO:0003674(molecular_function)	04144(Endocytosis);04144(Endocytosis)	DUF292 domain containing protein, expressed	5.70308	11.9215	9.91809	8.18151	35.3307	9.4856	-	-	1.56736	0.0227528	-	-	-	-	-	-	2.11048	0.00256606	-	-
LOC_Os08g08205	LOC_Os08g08205.1	NA	NA	expressed protein	14.685	10.447	13.0589	12.6081	5.25902	5.99441	-	-	-	-	-	-	-	-	-	-	-1.26148	0.0482435	-	-
LOC_Os08g08970	LOC_Os08g08970.1	GO:0005618(cell wall);GO:0033609(oxalate metabolic process);GO:0046564(oxalate decarboxylase activity)	NA	Cupin domain containing protein, expressed	50.824	20.8771	56.1804	41.1621	32.7328	59.5711	-	-	-	-	-	-	-1.28359	0.0492191	-	-	-	-	-	-
LOC_Os08g09010	LOC_Os08g09010.1	GO:0005618(cell wall);GO:0033609(oxalate metabolic process);GO:0046564(oxalate decarboxylase activity)	NA	Cupin domain containing protein, expressed	1.20069	6.3094	2.42046	1.07359	1.62363	2.18993	-	-	-1.95828	0.00393231	-	-	2.39364	0.000812583	-	-	-	-	-	-
LOC_Os08g09840	LOC_Os08g09840.1	GO:0000977(RNA polymerase II regulatory region sequence-specific DNA binding);GO:0003700(transcription factor activity, sequence-specific DNA binding);GO:0005634(nucleus);GO:0006357(regulation of transcription from RNA polymerase II promoter)	00190(Oxidative phosphorylation)	WRKY117, expressed	1.75678	1.61197	4.67201	1.82127	1.5227	5.01382	-	-	-	-	-	-	-	-	1.41111	0.0433549	-	-	1.46096	0.0346876
LOC_Os08g10080	LOC_Os08g10080.1	GO:0003677(DNA binding);GO:0003700(transcription factor activity, sequence-specific DNA binding);GO:0005634(nucleus);GO:0006351(transcription, DNA-templated);GO:0006355(regulation of transcription, DNA-templated);GO:0007275(multicellular organism development);GO:0009734(auxin-activated signaling pathway);GO:0010072(primary shoot apical meristem specification);GO:0048527(lateral root development)	03018(RNA degradation)	no apical meristem protein, putative, expressed	5.27409	1.91337	4.02409	4.55801	2.77605	2.99815	-	-	-	-	-	-	-1.4628	0.0287241	-	-	-	-	-	-
LOC_Os08g10290	LOC_Os08g10290.1	GO:0004674(protein serine/threonine kinase activity);GO:0005886(plasma membrane)	00520(Amino sugar and nucleotide sugar metabolism)	SHR5-receptor-like kinase, putative, expressed	2.08478	3.56946	6.13809	2.00117	5.41722	5.15996	-	-	-	-	-	-	-	-	1.55789	0.0245173	1.43671	0.0401245	1.36652	0.047489
LOC_Os08g10304	LOC_Os08g10304.1	NA	NA	expressed protein	11.1644	13.2989	10.4015	56.8545	42.3128	51.3788	2.34837	0.000633602	1.66979	0.0157486	2.30438	0.000840249	-	-	-	-	-	-	-	-
LOC_Os08g10500	LOC_Os08g10500.1	NA	NA	expressed protein	1.09352	12.645	14.3315	6.43092	10.647	18.103	-	-	-	-	-	-	-	-	-	-	-	-	1.49313	0.0345425
LOC_Os08g13440	LOC_Os08g13440.1;LOC_Os08g13440.2;LOC_Os08g13440.3	GO:0005618(cell wall);GO:0033609(oxalate metabolic process);GO:0046564(oxalate decarboxylase activity);GO:0046564(oxalate decarboxylase activity)	NA	cupin domain containing protein, expressed	0.98133	0.890591	3.67517	1.06264	2.66273	4.19004	-	-	-	-	-	-	-	-	1.905	0.0086483	-	-	1.97932	0.00580905
LOC_Os08g13570	LOC_Os08g13570.1	GO:0000145(exocyst);GO:0005737(cytoplasm);GO:0005829(cytosol);GO:0005886(plasma membrane);GO:0006887(exocytosis);GO:0006904(vesicle docking involved in exocytosis)	NA	exo70 exocyst complex subunit family protein, putative, expressed	3.513	14.2922	10.5883	3.86717	3.09903	9.48886	-	-	-2.20534	0.00105958	-	-	2.02445	0.00335021	1.59169	0.0215772	-	-	-	-
LOC_Os08g14700	LOC_Os08g14700.1	GO:0004553(hydrolase activity, hydrolyzing O-glycosyl compounds);GO:0030247(polysaccharide binding);GO:0046658(anchored component of plasma membrane)	00500(Starch and sucrose metabolism)	glucan endo-1,3-beta-glucosidase precursor, putative, expressed	1.01415	3.47603	3.21305	1.3993	2.43356	3.12876	-	-	-	-	-	-	1.77716	0.0115015	1.66367	0.0192653	-	-	-	-
LOC_Os08g14940	LOC_Os08g14940.1	GO:0002764(immune response-regulating signaling pathway);GO:0004674(protein serine/threonine kinase activity);GO:0005515(protein binding);GO:0005524(ATP binding);GO:0005886(plasma membrane);GO:0006468(protein phosphorylation);GO:0007169(transmembrane receptor protein tyrosine kinase signaling pathway);GO:0009626(plant-type hypersensitive response);GO:0010204(defense response signaling pathway, re…	04626(Plant-pathogen interaction)	receptor kinase, putative, expressed	4.01831	1.2461	2.41519	3.38349	1.50522	1.66516	-	-	-	-	-	-	-1.68917	0.0117205	-	-	-	-	-	-
LOC_Os08g14950	LOC_Os08g14950.1	GO:0004674(protein serine/threonine kinase activity);GO:0005524(ATP binding);GO:0005886(plasma membrane);GO:0006468(protein phosphorylation);GO:0007169(transmembrane receptor protein tyrosine kinase signaling pathway);GO:0016021(integral component of membrane);GO:0016301(kinase activity)	04626(Plant-pathogen interaction)	receptor-like protein kinase 2 precursor, putative, expressed	5.48415	1.99962	4.70825	3.26271	2.17121	3.07454	-	-	-	-	-	-	-1.45554	0.0275052	-	-	-	-	-	-
LOC_Os08g15170	LOC_Os08g15170.1	GO:0005743(mitochondrial inner membrane);GO:0016887(ATPase activity)	00190(Oxidative phosphorylation)	ATP synthase epsilon chain, mitochondrial, putative, expressed	18.8402	31.9833	29.6664	48.6169	72.3468	42.5338	1.36765	0.0402115	-	-	-	-	-	-	-	-	-	-	-	-
LOC_Os08g16260	LOC_Os08g16260.1	GO:0004497(monooxygenase activity);GO:0005506(iron ion binding);GO:0005576(extracellular region);GO:0016021(integral component of membrane);GO:0016705(oxidoreductase activity, acting on paired donors, with incorporation or reduction of molecular oxygen);GO:0020037(heme binding);GO:0055114(oxidation-reduction process)	00073(Cutin, suberine and wax biosynthesis)	cytochrome P450 protein, putative, expressed	12.0951	4.1426	4.68495	12.2272	7.42717	14.417	-	-	-	-	1.62166	0.016223	-1.54581	0.0194393	-1.36831	0.034805	-	-	-	-
LOC_Os08g17160	LOC_Os08g17160.1	GO:0046658(anchored component of plasma membrane)	NA	plastocyanin-like domain containing protein, putative, expressed	3.35226	5.32045	6.05188	11.1707	15.5537	5.33492	1.73651	0.0103347	1.54764	0.0252173	-	-	-	-	-	-	-	-	-	-
LOC_Os08g19670	LOC_Os08g19670.1	NA	NA	expressed protein	1.31242	6.15712	3.16696	2.83182	9.30702	3.76808	-	-	-	-	-	-	2.23003	0.0017456	-	-	1.71659	0.0153371	-	-
LOC_Os08g22604	LOC_Os08g22604.1	NA	NA	expressed protein	5.17531	4.14468	3.42608	43.6073	46.2412	37.4242	3.07485	1.39589e-05	3.47985	1.95276e-06	3.44934	1.95054e-06	-	-	-	-	-	-	-	-
LOC_Os08g24200	LOC_Os08g24200.1	NA	NA	expressed protein	8.11168	41.6282	35.7152	9.9267	44.7256	42.2001	-	-	-	-	-	-	2.35949	0.000986254	2.13847	0.00302768	2.17171	0.00252418	2.08786	0.00329668
LOC_Os08g24300	LOC_Os08g24300.1	NA	NA	expressed protein	2.83451	18.1651	25.3204	6.31431	14.2142	23.2388	-	-	-	-	-	-	-	-	-	-	-	-	1.87984	0.00918133
LOC_Os08g24310	LOC_Os08g24310.1	GO:0004674(protein serine/threonine kinase activity);GO:0005524(ATP binding);GO:0005886(plasma membrane);GO:0006468(protein phosphorylation);GO:0007169(transmembrane receptor protein tyrosine kinase signaling pathway);GO:0016021(integral component of membrane);GO:0016301(kinase activity);GO:0016310(phosphorylation)	04626(Plant-pathogen interaction)	receptor-like protein kinase precursor, putative, expressed	0.606876	2.62324	2.51094	0.992423	2.74534	2.25406	-	-	-	-	-	-	2.11188	0.00272271	2.04875	0.00395386	1.46796	0.036982	-	-
LOC_Os08g25430	LOC_Os08g25430.1;LOC_Os08g25430.2	GO:0004674(protein serine/threonine kinase activity);GO:0005886(plasma membrane);GO:0006468(protein phosphorylation);GO:0006952(defense response);GO:0009506(plasmodesma);GO:0009506(plasmodesma)	00520(Amino sugar and nucleotide sugar metabolism);00520(Amino sugar and nucleotide sugar metabolism)	cysteine-rich receptor-like protein kinase 35 precursor, putative, expressed	1.55818	1.60056	4.16362	1.5933	1.52963	2.83719	-	-	-	-	-	-	-	-	1.41798	0.0434117	-	-	-	-
LOC_Os08g26230	LOC_Os08g26230.2;LOC_Os08g26230.5;LOC_Os08g26230.6;LOC_Os08g26230.4;LOC_Os08g26230.3;LOC_Os08g26230.7	NA	NA	expressed protein	4.2228	3.97281	6.40546	4.6855	3.30092	13.3525	-	-	-	-	-	-	-	-	-	-	-	-	1.51084	0.0275946
LOC_Os08g26820	LOC_Os08g26820.1;LOC_Os08g26820.2	GO:0005886(plasma membrane);GO:0008150(biological_process);GO:0016021(integral component of membrane);GO:0016021(integral component of membrane)	NA	plant protein of unknown function domain containing protein, expressed	3.36175	3.13184	7.31447	3.1553	4.6035	8.31708	-	-	-	-	-	-	-	-	-	-	-	-	1.3983	0.0422183
LOC_Os08g26840	LOC_Os08g26840.1	GO:0003674(molecular_function);GO:0005886(plasma membrane);GO:0008150(biological_process);GO:0016021(integral component of membrane)	NA	plant protein of unknown function domain containing protein, expressed	0.475772	1.0989	2.6104	0.702079	1.7511	2.97748	-	-	-	-	-	-	-	-	2.45593	0.000749905	-	-	2.08439	0.00335002
LOC_Os08g27720	LOC_Os08g27720.1;LOC_Os08g27720.2	GO:0005515(protein binding);GO:0005516(calmodulin binding);GO:0005634(nucleus);GO:0005886(plasma membrane);GO:0030414(peptidase inhibitor activity);GO:0042742(defense response to bacterium);GO:0042742(defense response to bacterium)	NA	pirin, putative, expressed	1.90352	5.26517	4.63586	2.52314	5.76044	2.65408	-	-	-	-	-	-	1.46781	0.0344473	-	-	-	-	-	-
LOC_Os08g28240	LOC_Os08g28240.1	GO:0009507(chloroplast);GO:0009535(chloroplast thylakoid membrane);GO:0009570(chloroplast stroma);GO:0009688(abscisic acid biosynthetic process);GO:0045549(9-cis-epoxycarotenoid dioxygenase activity);GO:0046872(metal ion binding);GO:0055114(oxidation-reduction process)	00906(Carotenoid biosynthesis)	carotenoid cleavage dioxygenase, putative, expressed	0.843731	1.6236	3.96091	0.502261	1.30047	1.57422	-	-	-	-	-1.3312	0.0488965	-	-	2.23098	0.00185781	-	-	-	-
LOC_Os08g28710	LOC_Os08g28710.1	GO:0004674(protein serine/threonine kinase activity);GO:0005886(plasma membrane);GO:0007166(cell surface receptor signaling pathway)	04626(Plant-pathogen interaction)	receptor protein kinase CRINKLY4 precursor, putative, expressed	0.0001	2.25999	1.16143	0.129651	1.56	3.5106	-	-	-	-	1.59581	0.0202375	-	-	-	-	-	-	-	-
LOC_Os08g29570	LOC_Os08g29570.1	GO:0005886(plasma membrane);GO:0016021(integral component of membrane);GO:0042626(ATPase activity, coupled to transmembrane movement of substances)	02010(ABC transporters)	pleiotropic drug resistance protein 3, putative, expressed	2.37989	8.47887	14.8166	3.26196	12.0219	22.7929	-	-	-	-	-	-	1.83298	0.00773473	2.63825	0.000197972	1.88186	0.00712429	2.80477	7.68077e-05
LOC_Os08g31980	LOC_Os08g31980.1	GO:0003825(alpha,alpha-trehalose-phosphate synthase (UDP-forming) activity);GO:0004805(trehalose-phosphatase activity);GO:0005634(nucleus);GO:0005992(trehalose biosynthetic process);GO:0016757(transferase activity, transferring glycosyl groups)	00500(Starch and sucrose metabolism)	trehalose-6-phosphate synthase, putative, expressed	2.36307	18.2585	9.16539	3.22784	8.97395	10.1545	-	-	-	-	-	-	2.94983	3.35038e-05	1.95554	0.00498667	1.47517	0.0341755	1.65347	0.0163593
LOC_Os08g32160	LOC_Os08g32160.1	GO:0051213(dioxygenase activity)	00904(Diterpenoid biosynthesis)	oxidoreductase, 2OG-FeII oxygenase domain containing protein, putative, expressed	9.48564	7.16438	17.8605	21.758	23.0332	20.1563	-	-	1.6848	0.0147736	-	-	-	-	-	-	-	-	-	-
LOC_Os08g32520	LOC_Os08g32520.1	GO:0003674(molecular_function);GO:0005737(cytoplasm);GO:0005874(microtubule)	NA	expressed protein	2.4493	2.16327	3.82816	5.03029	5.73075	3.19563	-	-	1.40551	0.0452157	-	-	-	-	-	-	-	-	-	-
LOC_Os08g32610	LOC_Os08g32610.1	GO:0005634(nucleus);GO:0005737(cytoplasm)	04140(Regulation of autophagy)	armadillo/beta-catenin repeat family protein, putative, expressed	2.47249	6.72281	9.32763	6.26489	11.3404	7.45801	1.34133	0.0444892	-	-	-	-	1.4431	0.0355975	1.91555	0.0060609	-	-	-	-
LOC_Os08g33100	LOC_Os08g33100.1	GO:0000790(nuclear chromatin);GO:0003677(DNA binding);GO:0006342(chromatin silencing)	NA	core histone H2A/H2B/H3/H4, putative, expressed	32.4254	90.6315	57.2233	87.8466	161.258	90.7762	1.43786	0.029969	-	-	-	-	1.48289	0.0292391	-	-	-	-	-	-
LOC_Os08g33160	LOC_Os08g33160.1;LOC_Os08g33160.2	GO:0003714(transcription corepressor activity);GO:0005634(nucleus);GO:0009611(response to wounding);GO:0031347(regulation of defense response);GO:1903507(negative regulation of nucleic acid-templated transcription);GO:2000022(regulation of jasmonic acid mediated signaling pathway);GO:2000022(regulation of jasmonic acid mediated signaling pathway)	04075(Plant hormone signal transduction);04075(Plant hormone signal transduction)	ZIM motif family protein, expressed	19.832	63.2218	64.9789	40.3883	70.0593	73.888	-	-	-	-	-	-	1.67259	0.0141248	1.71214	0.013093	-	-	-	-
LOC_Os08g34240	LOC_Os08g34240.1	GO:0004674(protein serine/threonine kinase activity);GO:0005515(protein binding);GO:0005524(ATP binding);GO:0005783(endoplasmic reticulum);GO:0005886(plasma membrane);GO:0006468(protein phosphorylation);GO:0007165(signal transduction);GO:0007275(multicellular organism development);GO:0009414(response to water deprivation);GO:0009651(response to salt stress);GO:0010540(basipetal auxin transport);G…	04140(Regulation of autophagy);04931(Insulin resistance)	CAMK_KIN1/SNF1/Nim1_like.33 - CAMK includes calcium/calmodulin depedent protein kinases, expressed	8.67619	14.45	16.1259	21.8557	21.9855	16.4477	1.33288	0.0438132	-	-	-	-	-	-	-	-	-	-	-	-
LOC_Os08g34580	LOC_Os08g34580.2;LOC_Os08g34580.1	GO:0003825(alpha,alpha-trehalose-phosphate synthase (UDP-forming) activity);GO:0004805(trehalose-phosphatase activity);GO:0005634(nucleus);GO:0005992(trehalose biosynthetic process);GO:0016757(transferase activity, transferring glycosyl groups);GO:0016757(transferase activity, transferring glycosyl groups)	00500(Starch and sucrose metabolism);00500(Starch and sucrose metabolism)	trehalose-6-phosphate synthase, putative, expressed	1.87187	6.43293	6.14523	2.13904	2.88498	5.27414	-	-	-	-	-	-	1.781	0.00975645	1.71499	0.0137626	-	-	-	-
LOC_Os08g34790	LOC_Os08g34790.1	GO:0005524(ATP binding);GO:0005634(nucleus);GO:0009411(response to UV);GO:0009611(response to wounding);GO:0009620(response to fungus);GO:0009698(phenylpropanoid metabolic process);GO:0016207(4-coumarate-CoA ligase activity)	00360(Phenylalanine metabolism);00130(Ubiquinone and other terpenoid-quinone biosynthesis);00940(Phenylpropanoid biosynthesis)	AMP-binding domain containing protein, expressed	0.305496	1.35705	2.43798	0.418829	1.80539	3.51225	-	-	-	-	-	-	-	-	-	-	2.10787	0.00360238	3.06796	2.77363e-05
LOC_Os08g35750	LOC_Os08g35750.1	GO:0005618(cell wall);GO:0033609(oxalate metabolic process);GO:0046564(oxalate decarboxylase activity)	NA	Cupin domain containing protein, expressed	2.30273	3.34072	2.69988	14.1789	15.0577	12.5826	2.62232	0.00018598	2.17227	0.00197469	2.22047	0.00136303	-	-	-	-	-	-	-	-
LOC_Os08g36570	LOC_Os08g36570.1	GO:0003674(molecular_function);GO:0005634(nucleus);GO:0008150(biological_process);GO:0009506(plasmodesma)	NA	F-box protein, putative, expressed	2.15448	6.06353	2.40011	2.48046	3.83792	4.45292	-	-	-	-	-	-	1.49282	0.0301561	-	-	-	-	-	-
LOC_Os08g36860	LOC_Os08g36860.1	GO:0007275(multicellular organism development);GO:0010268(brassinosteroid homeostasis);GO:0010295((+)-abscisic acid 8'-hydroxylase activity);GO:0016125(sterol metabolic process);GO:0016132(brassinosteroid biosynthetic process)	00906(Carotenoid biosynthesis)	cytochrome P450, putative, expressed	2.8289	8.05559	4.41837	3.7175	5.02674	3.58632	-	-	-	-	-	-	1.50975	0.0273949	-	-	-	-	-	-
LOC_Os08g37456	LOC_Os08g37456.2;LOC_Os08g37456.1	GO:0051213(dioxygenase activity);GO:0051213(dioxygenase activity)	00941(Flavonoid biosynthesis);00941(Flavonoid biosynthesis)	flavonol synthase/flavanone 3-hydroxylase, putative, expressed	0.624164	1.71646	1.63229	1.00752	1.3668	1.28356	-	-	-	-	-	-	1.45944	0.0402162	-	-	-	-	-	-
LOC_Os08g37660	LOC_Os08g37660.1	GO:0046658(anchored component of plasma membrane)	NA	plastocyanin-like domain containing protein, putative, expressed	0.839943	18.3673	7.65259	2.41679	9.04588	7.57407	-	-	-	-	-	-	-	-	-	-	1.90417	0.00721886	1.64797	0.0185959
LOC_Os08g37670	LOC_Os08g37670.1	GO:0046658(anchored component of plasma membrane)	NA	plastocyanin-like domain containing protein, putative, expressed	32.6641	83.0156	81.7498	48.0938	73.5397	78.6495	-	-	-	-	-	-	1.34568	0.047334	-	-	-	-	-	-
LOC_Os08g37840	LOC_Os08g37840.1	GO:0003674(molecular_function);GO:0005615(extracellular space);GO:0005618(cell wall);GO:0005794(Golgi apparatus);GO:0005829(cytosol);GO:0008150(biological_process);GO:0009505(plant-type cell wall);GO:0009506(plasmodesma);GO:0009507(chloroplast);GO:0048046(apoplast)	NA	phosphate-induced protein 1 conserved region domain containing protein, expressed	3.37636	11.5563	11.4533	6.69126	10.8343	8.26215	-	-	-	-	-	-	1.77514	0.00998931	1.76222	0.0114565	-	-	-	-
LOC_Os08g37990	LOC_Os08g37990.1	GO:0009690(cytokinin metabolic process)	NA	expressed protein	3.406	1.80062	2.44163	4.68692	1.3961	2.46394	-	-	-	-	-	-	-	-	-	-	-1.74724	0.00870634	-	-
LOC_Os08g38220	LOC_Os08g38220.1	GO:0003677(DNA binding);GO:0003700(transcription factor activity, sequence-specific DNA binding);GO:0005515(protein binding);GO:0005634(nucleus);GO:0006351(transcription, DNA-templated);GO:0009733(response to auxin);GO:0009751(response to salicylic acid);GO:0042545(cell wall modification);GO:0044212(transcription regulatory region DNA binding);GO:0045787(positive regulation of cell cycle);GO:0045…	04712(Circadian rhythm - plant)	dof zinc finger domain containing protein, putative, expressed	2.01271	6.13807	5.02975	5.40245	7.00065	7.68778	1.42448	0.0349925	-	-	-	-	1.60865	0.0200476	-	-	-	-	-	-
LOC_Os08g38460	LOC_Os08g38460.1	GO:0043161(proteasome-mediated ubiquitin-dependent protein catabolic process);GO:0061630(ubiquitin protein ligase activity)	04141(Protein processing in endoplasmic reticulum)	zinc finger, C3HC4 type domain containing protein, expressed	2.41367	7.48009	5.19051	5.40136	6.03756	6.58597	-	-	-	-	-	-	1.63182	0.0190402	-	-	-	-	-	-
LOC_Os08g38700	LOC_Os08g38700.1	GO:0016567(protein ubiquitination)	NA	C3-BTB2 - Bric-a-Brac, Tramtrack, Broad Complex BTB domain with C3 subfamily conserved sequence, expressed	24.6797	7.22477	21.31	14.6963	10.5494	15.6988	-	-	-	-	-	-	-1.7723	0.00776666	-	-	-	-	-	-
LOC_Os08g39330	LOC_Os08g39330.1	NA	NA	skin secretory protein xP2 precursor, putative, expressed	16.932	51.6593	18.3778	37.6905	109.28	61.8456	-	-	-	-	1.75071	0.00955594	1.60927	0.0183104	-	-	1.53576	0.0270551	-	-
LOC_Os08g39370	LOC_Os08g39370.1	GO:0005215(transporter activity);GO:0016021(integral component of membrane);GO:0098656(anion transmembrane transport)	NA	citrate transporter, putative, expressed	13.6232	9.28295	18.2892	37.0829	37.6983	41.2319	1.44469	0.0290797	2.02184	0.003525	-	-	-	-	-	-	-	-	-	-
LOC_Os08g39430	LOC_Os08g39430.1	NA	NA	thylakoid lumenal 19 kDa protein, chloroplast precursor, putative, expressed	3.79304	7.9018	8.4738	11.4595	15.2388	10.323	1.59512	0.0187987	-	-	-	-	-	-	-	-	-	-	-	-
LOC_Os08g39694	LOC_Os08g39694.1;LOC_Os08g39694.3;LOC_Os08g39694.2	GO:0016020(membrane);GO:0016709(oxidoreductase activity, acting on paired donors, with incorporation or reduction of molecular oxygen, NAD(P)H as one donor, and incorporation of one atom of oxygen);GO:0044550(secondary metabolite biosynthetic process);GO:0044550(secondary metabolite biosynthetic process)	00904(Diterpenoid biosynthesis);00904(Diterpenoid biosynthesis)	cytochrome P450, putative, expressed	4.71743	3.25083	7.50708	6.42572	5.12153	2.67782	-	-	-	-	-1.4872	0.0265188	-	-	-	-	-	-	-	-
LOC_Os08g39850	LOC_Os08g39850.3;LOC_Os08g39850.1;LOC_Os08g39850.4;LOC_Os08g39850.2	GO:0009611(response to wounding);GO:0016166(phytoene dehydrogenase activity);GO:0051707(response to other organism);GO:0051707(response to other organism)	00591(Linoleic acid metabolism);00592(alpha-Linolenic acid metabolism);00592(alpha-Linolenic acid metabolism)	lipoxygenase, chloroplast precursor, putative, expressed	0.29356	2.03507	2.08648	0.4163	1.81589	2.76769	-	-	-	-	-	-	2.79335	0.000120669	2.82934	0.000108686	2.12498	0.00317219	2.73298	0.000150272
LOC_Os08g40420	LOC_Os08g40420.1;LOC_Os08g40420.2	GO:0003674(molecular_function);GO:0008150(biological_process);GO:0008150(biological_process)	NA	ternary complex factor MIP1, putative, expressed	50.1678	17.9104	42.4741	42.2817	26.7561	38.2603	-	-	-	-	-	-	-1.48596	0.023576	-	-	-	-	-	-
LOC_Os08g41070	LOC_Os08g41070.1	GO:0000723(telomere maintenance);GO:0003678(DNA helicase activity);GO:0006281(DNA repair);GO:0032508(DNA duplex unwinding)	03030(DNA replication);03420(Nucleotide excision repair);03430(Mismatch repair);03440(Homologous recombination)	retrotransposon protein, putative, unclassified, expressed	1.27452	0.278487	0.813319	0.85049	0.478772	0.328386	-	-	-	-	-	-	-2.19427	0.00170812	-	-	-	-	-1.3729	0.039879
LOC_Os08g41290	LOC_Os08g41290.1	NA	NA	AIR12, putative, expressed	4.62534	9.01972	9.38465	16.2205	21.7955	12.0759	1.81018	0.00730375	-	-	-	-	-	-	-	-	-	-	-	-
LOC_Os08g41890	LOC_Os08g41890.1;LOC_Os08g41890.2	GO:0000226(microtubule cytoskeleton organization);GO:0000911(cytokinesis by cell plate formation);GO:0000922(spindle pole);GO:0005634(nucleus);GO:0005819(spindle);GO:0005874(microtubule);GO:0007067(mitotic nuclear division);GO:0008017(microtubule binding);GO:0008283(cell proliferation);GO:0009524(phragmoplast);GO:0009574(preprophase band);GO:0048528(post-embryonic root development);GO:0055028(cor…	00190(Oxidative phosphorylation);00190(Oxidative phosphorylation)	microtubule associated protein, putative, expressed	28.1738	8.88158	18.4676	19.2546	16.1802	14.3952	-	-	-	-	-	-	-1.66546	0.0118619	-	-	-	-	-	-
LOC_Os08g42080	LOC_Os08g42080.1	GO:0005829(cytosol);GO:0006521(regulation of cellular amino acid metabolic process);GO:0008152(metabolic process);GO:0009507(chloroplast);GO:0009735(response to cytokinin);GO:0016597(amino acid binding)	NA	ACR5, putative, expressed	1.60236	4.29422	1.64371	2.37199	4.00669	2.91367	-	-	-	-	-	-	1.4222	0.0398658	-	-	-	-	-	-
LOC_Os08g42470	LOC_Os08g42470.1	GO:0005634(nucleus)	04141(Protein processing in endoplasmic reticulum)	BEE 1, putative, expressed	45.0412	181.821	113.368	45.4787	152.657	139.085	-	-	-	-	-	-	2.0132	0.00336746	-	-	1.74703	0.011942	1.61271	0.0186197
LOC_Os08g42700	LOC_Os08g42700.1	GO:0000166(nucleotide binding);GO:0005515(protein binding);GO:0005524(ATP binding);GO:0005886(plasma membrane);GO:0006952(defense response);GO:0009626(plant-type hypersensitive response);GO:0012505(endomembrane system);GO:0043531(ADP binding)	04626(Plant-pathogen interaction)	resistance protein, putative, expressed	0.331929	0.195482	0.149482	1.08436	1.08959	1.09163	1.7079	0.0130181	-	-	-	-	-	-	-	-	-	-	-	-
LOC_Os08g43120	LOC_Os08g43120.1	GO:0005886(plasma membrane);GO:0016021(integral component of membrane);GO:0042626(ATPase activity, coupled to transmembrane movement of substances)	02010(ABC transporters)	Plant PDR ABC transporter associated domain containing protein, expressed	0.52616	0.179108	0.624651	0.315405	0.535178	0.847948	-	-	-	-	-	-	-	-	-	-	-	-	1.42677	0.0445764
LOC_Os08g43180	LOC_Os08g43180.1	GO:0003824(catalytic activity)	NA	expressed protein	0.781135	2.98011	3.68023	4.85111	2.35854	4.86558	2.63467	0.000168398	-	-	-	-	1.93172	0.00556926	2.23615	0.0015377	-	-	-	-
LOC_Os08g43190	LOC_Os08g43190.2;LOC_Os08g43190.1	GO:0005737(cytoplasm);GO:0005829(cytosol);GO:0005886(plasma membrane);GO:0008270(zinc ion binding);GO:0009506(plasmodesma);GO:0031966(mitochondrial membrane);GO:0055114(oxidation-reduction process);GO:0055114(oxidation-reduction process)	00040(Pentose and glucuronate interconversions);00051(Fructose and mannose metabolism);00051(Fructose and mannose metabolism)	dehydrogenase, putative, expressed	8.74591	26.8772	27.9533	22.4493	29.1897	21.494	1.35999	0.0399672	-	-	-	-	1.6197	0.017666	1.67634	0.0153416	-	-	-	-
LOC_Os08g43430	LOC_Os08g43430.1	GO:0005634(nucleus);GO:0008152(metabolic process);GO:0052689(carboxylic ester hydrolase activity)	04075(Plant hormone signal transduction)	CXE carboxylesterase, putative, expressed	1.47909	2.09703	3.96753	4.84032	5.59597	4.10854	1.71039	0.0121035	1.41604	0.0415205	-	-	-	-	1.42353	0.0431333	-	-	-	-
LOC_Os08g44040	LOC_Os08g44040.1	GO:0005576(extracellular region);GO:0005975(carbohydrate metabolic process);GO:0016829(lyase activity);GO:0030246(carbohydrate binding)	NA	rhamnogalacturonate lyase, putative, expressed	6.66217	0.754867	3.85676	4.20538	1.10844	1.50762	-	-	-	-	-1.35512	0.0456087	-3.1417	1.2238e-05	-	-	-1.92371	0.00410294	-1.47996	0.0260106
LOC_Os09g02250	LOC_Os09g02250.2;LOC_Os09g02250.1	GO:0004672(protein kinase activity);GO:0004674(protein serine/threonine kinase activity);GO:0005524(ATP binding);GO:0006468(protein phosphorylation);GO:0007169(transmembrane receptor protein tyrosine kinase signaling pathway);GO:0016021(integral component of membrane);GO:0016021(integral component of membrane)	04626(Plant-pathogen interaction);04626(Plant-pathogen interaction)	transposon protein, putative, unclassified, expressed	4.28031	7.80595	1.21548	5.90745	2.37843	4.67414	-	-	-1.71457	0.00930992	1.94318	0.00458695	-	-	-1.8162	0.00636685	-1.31253	0.040591	-	-
[truncated: 329 more rows]
