# Supplementary material for: Knockout of OsWRKY71 impairs Bph15-mediated resistance against brown planthopper in rice
Source: Front Plant Sci. 2023 Nov 2;14:1260526. doi: 10.3389/fpls.2023.1260526 (PMC10652391; doi:10.3389/fpls.2023.1260526)
Supplement: Supplementary file 10 [file Table_4.xlsx]

## Sheet: Table S4-1
Table S4-1 KEGG pathway enrichment analysis of 1387 DEGs.
pathway_id	pathway_name	Genes	S gene number	TS gene number	B gene number	TB gene number	pvalue
941	Flavonoid biosynthesis	LOC_Os04g49194;LOC_Os04g53850;LOC_Os04g53800;LOC_Os04g53810;LOC_Os06g44180;LOC_Os11g35930;LOC_Os03g60509;LOC_Os06g44170;LOC_Os01g63480;LOC_Os03g25150;LOC_Os09g25460;LOC_Os01g01650;LOC_Os10g39140;LOC_Os04g53860;LOC_Os08g37456;LOC_Os07g41060;LOC_Os03g03034;LOC_Os01g01660;LOC_Os05g37660;LOC_Os11g07960;LOC_Os04g49210	21	674	163	14606	1.97168e-05
940	Phenylpropanoid biosynthesis	LOC_Os11g27170;LOC_Os03g22020;LOC_Os03g13210;LOC_Os07g38130;LOC_Os11g45710;LOC_Os02g45620;LOC_Os10g36848;LOC_Os03g22010;LOC_Os08g34790;LOC_Os06g18010;LOC_Os04g39864;LOC_Os01g57730;LOC_Os12g37510;LOC_Os04g59190;LOC_Os10g02070;LOC_Os09g31498;LOC_Os02g14170;LOC_Os03g36560;LOC_Os09g23530;LOC_Os04g59150;LOC_Os05g35290;LOC_Os01g22249;LOC_Os11g07960;LOC_Os04g15920;LOC_Os03g13200;LOC_Os09g23560;LOC_Os04g…	41	674	495	14606	0.000210185
4626	Plant-pathogen interaction	LOC_Os11g03440;LOC_Os01g46870;LOC_Os03g49630;LOC_Os01g04330;LOC_Os03g56250;LOC_Os02g40260;LOC_Os03g02190;LOC_Os11g40970;LOC_Os08g24310;LOC_Os03g53200;LOC_Os06g17900;LOC_Os11g02540;LOC_Os11g03540;LOC_Os03g09170;LOC_Os11g35410;LOC_Os01g26280;LOC_Os11g11960;LOC_Os01g54700;LOC_Os03g08500;LOC_Os12g02450;LOC_Os01g31800;LOC_Os04g43680;LOC_Os12g28100;LOC_Os11g14380;LOC_Os10g41330;LOC_Os03g04110;LOC_Os11g…	112	674	1769	14606	0.000262873
592	alpha-Linolenic acid metabolism	LOC_Os06g11240;LOC_Os03g12500;LOC_Os03g55800;LOC_Os01g27230;LOC_Os06g11210;LOC_Os08g39850;LOC_Os12g26290;LOC_Os06g49660;LOC_Os02g43700;LOC_Os02g10120;LOC_Os10g35950;LOC_Os05g32380;LOC_Os06g20960;LOC_Os11g10510;LOC_Os06g13560;LOC_Os04g37430;LOC_Os02g48770	17	674	150	14606	0.00055815
909	Sesquiterpenoid and triterpenoid biosynthesis	LOC_Os04g01810;LOC_Os09g36080;LOC_Os06g28820;LOC_Os04g27340;LOC_Os02g04750;LOC_Os04g27190;LOC_Os04g27430;LOC_Os11g18366;LOC_Os11g41680;LOC_Os01g27890;LOC_Os09g10340;LOC_Os04g27670	12	674	86	14606	0.000563163
942	Anthocyanin biosynthesis	LOC_Os06g39330;LOC_Os07g32010;LOC_Os01g08440;LOC_Os01g64540;LOC_Os01g53460;LOC_Os01g53330;LOC_Os07g32620;LOC_Os05g45180;LOC_Os06g09240	9	674	54	14606	0.000741475
73	Cutin, suberine and wax biosynthesis	LOC_Os01g42870;LOC_Os01g63930;LOC_Os06g14324;LOC_Os09g25850;LOC_Os06g39390;LOC_Os05g08640;LOC_Os08g16260;LOC_Os01g08380;LOC_Os05g37250;LOC_Os04g28520;LOC_Os06g06180;LOC_Os11g31090;LOC_Os06g39470	13	674	110	14606	0.00164839
906	Carotenoid biosynthesis	LOC_Os01g38580;LOC_Os01g11620;LOC_Os04g42690;LOC_Os02g47470;LOC_Os12g24800;LOC_Os04g31040;LOC_Os03g44380;LOC_Os03g05900;LOC_Os08g36860;LOC_Os02g47510;LOC_Os01g11730;LOC_Os08g28240;LOC_Os03g03370	13	674	114	14606	0.00227784
944	Flavone and flavonol biosynthesis	LOC_Os02g28470;LOC_Os02g28340;LOC_Os02g28170;LOC_Os03g25150;LOC_Os04g44240;LOC_Os07g23150	6	674	33	14606	0.00359796
520	Amino sugar and nucleotide sugar metabolism	LOC_Os06g51060;LOC_Os07g35390;LOC_Os10g39680;LOC_Os01g03690;LOC_Os01g33540;LOC_Os04g34270;LOC_Os07g35260;LOC_Os07g35330;LOC_Os07g35690;LOC_Os09g24330;LOC_Os04g41640;LOC_Os01g04580;LOC_Os10g11140;LOC_Os04g23440;LOC_Os01g44220;LOC_Os01g04570;LOC_Os03g04060;LOC_Os04g56110;LOC_Os06g25010;LOC_Os03g30470;LOC_Os01g47070;LOC_Os05g50380;LOC_Os07g35310;LOC_Os07g35410;LOC_Os07g35004;LOC_Os07g35680;LOC_Os07g…	35	674	506	14606	0.0111386
4140	Autophagy - animal	LOC_Os03g02580;LOC_Os12g41090;LOC_Os08g34240;LOC_Os03g03510;LOC_Os08g32610;LOC_Os04g34140;LOC_Os08g04470;LOC_Os09g21740;LOC_Os09g25000;LOC_Os03g43440;LOC_Os11g02240;LOC_Os12g02200	12	674	144	14606	0.0344831
730	Thiamine metabolism	LOC_Os07g34570;LOC_Os05g30454;LOC_Os07g09190	3	674	16	14606	0.0349642
943	Isoflavonoid biosynthesis	LOC_Os02g28470;LOC_Os04g11970;LOC_Os02g28170;LOC_Os02g28340;LOC_Os07g23150	5	674	40	14606	0.0357347
500	Starch and sucrose metabolism	LOC_Os01g71350;LOC_Os01g55820;LOC_Os01g69030;LOC_Os11g45710;LOC_Os04g39864;LOC_Os03g56160;LOC_Os01g57854;LOC_Os07g35940;LOC_Os04g33640;LOC_Os01g71340;LOC_Os07g35560;LOC_Os09g36280;LOC_Os01g44220;LOC_Os05g31140;LOC_Os05g50340;LOC_Os03g04770;LOC_Os01g52250;LOC_Os08g14700;LOC_Os11g14400;LOC_Os07g03840;LOC_Os04g39814;LOC_Os01g71860;LOC_Os03g45390;LOC_Os04g44910;LOC_Os07g29330;LOC_Os03g22790;LOC_Os08g…	50	674	843	14606	0.0401649
196	Photosynthesis - antenna proteins	LOC_Os09g17740;LOC_Os02g10390;LOC_Os01g52240	3	674	17	14606	0.0410398
561	Glycerolipid metabolism	LOC_Os01g60020;LOC_Os11g03300;LOC_Os01g21560;LOC_Os03g31180;LOC_Os01g61200;LOC_Os03g60080;LOC_Os11g08210;LOC_Os01g70110;LOC_Os02g09610;LOC_Os01g21520;LOC_Os12g03040;LOC_Os10g35070;LOC_Os03g61720;LOC_Os02g57110;LOC_Os01g54470;LOC_Os01g45020	16	674	220	14606	0.048665
4070	Phosphatidylinositol signaling system	LOC_Os04g59540;LOC_Os01g31800;LOC_Os09g23140;LOC_Os03g31180;LOC_Os01g08780;LOC_Os03g19720;LOC_Os09g28510;LOC_Os03g17100;LOC_Os07g43800;LOC_Os06g46950;LOC_Os03g53200;LOC_Os09g24580	12	674	165	14606	0.0799934
965	Betalain biosynthesis	LOC_Os01g65690	1	674	2	14606	0.0901645
514	Other types of O-glycan biosynthesis	LOC_Os06g27560;LOC_Os01g72610;LOC_Os03g57910;LOC_Os01g02900;LOC_Os03g37010	5	674	55	14606	0.108794
760	Nicotinate and nicotinamide metabolism	LOC_Os06g04920;LOC_Os03g49440;LOC_Os01g43480;LOC_Os02g10920	4	674	41	14606	0.119119
2010	ABC transporters	LOC_Os01g50080;LOC_Os01g42370;LOC_Os11g37700;LOC_Os08g29570;LOC_Os08g43120;LOC_Os09g29660;LOC_Os01g50100;LOC_Os08g05690;LOC_Os01g42380;LOC_Os01g42410	10	674	142	14606	0.121026
945	Stilbenoid, diarylheptanoid and gingerol biosynthesis	LOC_Os06g46680;LOC_Os09g25460;LOC_Os02g01890;LOC_Os05g37660;LOC_Os10g36960;LOC_Os04g40630;LOC_Os11g07960;LOC_Os10g36980;LOC_Os07g34260;LOC_Os01g72260;LOC_Os01g63480	11	674	160	14606	0.12161
591	Linoleic acid metabolism	LOC_Os03g52860;LOC_Os08g39850;LOC_Os02g10120;LOC_Os04g37430	4	674	46	14606	0.161346
903	Limonene and pinene degradation	LOC_Os06g46680;LOC_Os10g36960;LOC_Os02g01890;LOC_Os10g36980;LOC_Os01g72260;LOC_Os04g40630	6	674	81	14606	0.170428
480	Glutathione metabolism	LOC_Os10g38540;LOC_Os10g38700;LOC_Os10g38470;LOC_Os01g27210;LOC_Os10g38780;LOC_Os09g29200;LOC_Os07g05800;LOC_Os06g14620;LOC_Os05g34150;LOC_Os12g24650	10	674	155	14606	0.179556
904	Diterpenoid biosynthesis	LOC_Os02g36210;LOC_Os07g40250;LOC_Os07g46920;LOC_Os08g39694;LOC_Os07g46852;LOC_Os04g33240;LOC_Os08g32160;LOC_Os04g44150	8	674	119	14606	0.184199
450	Selenocompound metabolism	LOC_Os10g37340;LOC_Os06g07960;LOC_Os06g07860	3	674	35	14606	0.217966
402	Benzoxazinoid biosynthesis	LOC_Os07g13770;LOC_Os01g36294;LOC_Os03g58300	3	674	36	14606	0.230273
30	Pentose phosphate pathway	LOC_Os05g10650;LOC_Os04g24140;LOC_Os07g34070;LOC_Os10g11140;LOC_Os08g02700;LOC_Os04g34490;LOC_Os12g07210	7	674	109	14606	0.238186
650	Butanoate metabolism	LOC_Os02g20970;LOC_Os04g52440;LOC_Os03g13300	3	674	37	14606	0.242704
270	Cysteine and methionine metabolism	LOC_Os10g28630;LOC_Os01g52260;LOC_Os10g28350;LOC_Os06g36880;LOC_Os06g07960;LOC_Os10g40200;LOC_Os02g01510;LOC_Os04g48850;LOC_Os06g07860;LOC_Os10g37340	10	674	168	14606	0.248668
40	Pentose and glucuronate interconversions	LOC_Os11g14400;LOC_Os08g43190;LOC_Os04g23440;LOC_Os01g45060;LOC_Os09g39760;LOC_Os01g57854;LOC_Os03g59330;LOC_Os07g29330;LOC_Os05g50340;LOC_Os07g28260;LOC_Os06g49760;LOC_Os01g36620	12	674	209	14606	0.25891
4075	Plant hormone signal transduction	LOC_Os12g04500;LOC_Os07g03279;LOC_Os07g42370;LOC_Os07g41590;LOC_Os02g52990;LOC_Os07g37010;LOC_Os03g15270;LOC_Os09g23660;LOC_Os01g72020;LOC_Os07g12510;LOC_Os07g40290;LOC_Os03g46440;LOC_Os03g10950;LOC_Os02g42585;LOC_Os08g33160;LOC_Os03g16170;LOC_Os05g34270;LOC_Os09g17630;LOC_Os01g66860;LOC_Os01g48570;LOC_Os04g46220;LOC_Os11g13570;LOC_Os12g04150;LOC_Os03g28940;LOC_Os02g56510;LOC_Os03g08330;LOC_Os07g…	51	674	1008	14606	0.263508
430	Taurine and hypotaurine metabolism	LOC_Os09g14700;LOC_Os03g13300	2	674	22	14606	0.26989
640	Propanoate metabolism	LOC_Os03g10620;LOC_Os02g01510;LOC_Os01g22520	3	674	40	14606	0.280555
780	Biotin metabolism	LOC_Os10g31780;LOC_Os03g53690	2	674	26	14606	0.339013
908	Zeatin biosynthesis	LOC_Os07g30620;LOC_Os11g25720;LOC_Os04g25440;LOC_Os04g46980;LOC_Os01g56810	5	674	87	14606	0.374038
1040	Biosynthesis of unsaturated fatty acids	LOC_Os10g31780;LOC_Os06g19530;LOC_Os01g05744;LOC_Os03g53690	4	674	70	14606	0.405476
195	Photosynthesis	LOC_Os03g52660;LOC_Os07g05365;LOC_Os05g48630;LOC_Os03g45710;LOC_Os01g56680;LOC_Os03g17070;LOC_Os01g64120	7	674	135	14606	0.431516
4933	AGE-RAGE signaling pathway in diabetic complications	LOC_Os04g45690;LOC_Os05g47770;LOC_Os03g17700;LOC_Os07g02800;LOC_Os03g55590;LOC_Os09g30454	6	674	116	14606	0.447357
750	Vitamin B6 metabolism	LOC_Os10g41230;LOC_Os07g04990;LOC_Os07g01020	3	674	54	14606	0.45729
860	Porphyrin and chlorophyll metabolism	LOC_Os12g37970;LOC_Os03g58790;LOC_Os08g02094;LOC_Os02g09480;LOC_Os01g65370;LOC_Os06g04150;LOC_Os12g24320;LOC_Os11g47460	8	674	161	14606	0.466802
280	Valine, leucine and isoleucine degradation	LOC_Os01g22520;LOC_Os03g10620;LOC_Os10g40200;LOC_Os01g53910	4	674	79	14606	0.497977
3410	Base excision repair	LOC_Os12g10850;LOC_Os09g28630;LOC_Os09g28660;LOC_Os06g11090;LOC_Os06g11130;LOC_Os09g28230	6	674	123	14606	0.50411
660	C5-Branched dibasic acid metabolism	LOC_Os02g20970	1	674	15	14606	0.507868
902	Monoterpenoid biosynthesis	LOC_Os02g02930;LOC_Os04g40100	2	674	37	14606	0.514485
51	Fructose and mannose metabolism	LOC_Os07g34070;LOC_Os04g34490;LOC_Os05g10650;LOC_Os08g43190;LOC_Os12g07210;LOC_Os08g02700;LOC_Os01g62430	7	674	148	14606	0.528206
3020	RNA polymerase	LOC_Os05g41780;LOC_Os12g07980;LOC_Os10g20650;LOC_Os03g08490;LOC_Os04g52090	5	674	106	14606	0.544596
290	Valine, leucine and isoleucine biosynthesis	LOC_Os02g20970;LOC_Os10g40200	2	674	41	14606	0.570323
250	Alanine, aspartate and glutamate metabolism	LOC_Os04g52440;LOC_Os03g13300;LOC_Os05g35580	3	674	67	14606	0.603186
10	Glycolysis / Gluconeogenesis	LOC_Os02g01510;LOC_Os11g10510;LOC_Os12g07210;LOC_Os07g34070;LOC_Os05g10650;LOC_Os04g34490;LOC_Os01g22520;LOC_Os10g11140;LOC_Os08g02700;LOC_Os01g62430	10	674	227	14606	0.605408
460	Cyanoamino acid metabolism	LOC_Os05g18604;LOC_Os09g31430;LOC_Os04g39864;LOC_Os07g38130;LOC_Os04g39814;LOC_Os02g45620;LOC_Os11g45710;LOC_Os03g63310	8	674	185	14606	0.625097
52	Galactose metabolism	LOC_Os10g11140;LOC_Os07g28260;LOC_Os10g35070;LOC_Os01g07530;LOC_Os12g36870;LOC_Os05g10650	6	674	142	14606	0.644926
4146	Peroxisome	LOC_Os02g10920;LOC_Os01g70820;LOC_Os04g58710;LOC_Os03g03910;LOC_Os02g09940;LOC_Os04g28520;LOC_Os06g04920	7	674	166	14606	0.649829
4122	Sulfur relay system	LOC_Os02g35200	1	674	23	14606	0.662926
710	Carbon fixation in photosynthetic organisms	LOC_Os04g38600;LOC_Os04g24140;LOC_Os08g02700;LOC_Os04g34490;LOC_Os01g62430;LOC_Os12g07210;LOC_Os07g34070	7	674	170	14606	0.674197
966	Glucosinolate biosynthesis	LOC_Os11g04530;LOC_Os11g26390	2	674	51	14606	0.688935
770	Pantothenate and CoA biosynthesis	LOC_Os02g20970;LOC_Os10g40200	2	674	53	14606	0.709144
603	Glycosphingolipid biosynthesis - globo and isoglobo series	LOC_Os10g35070	1	674	27	14606	0.721059
4931	Insulin resistance	LOC_Os03g03510;LOC_Os08g34240;LOC_Os12g41090;LOC_Os03g10950;LOC_Os12g02200;LOC_Os03g16170;LOC_Os11g02240;LOC_Os11g37540;LOC_Os11g05320;LOC_Os03g43440	10	674	251	14606	0.727281
360	Phenylalanine metabolism	LOC_Os11g03820;LOC_Os03g03790;LOC_Os05g35290;LOC_Os04g43800;LOC_Os04g20164;LOC_Os08g34790	6	674	158	14606	0.742682
790	Folate biosynthesis	LOC_Os02g35200	1	674	30	14606	0.757987
4130	SNARE interactions in vesicular transport	LOC_Os12g44250;LOC_Os06g07200	2	674	61	14606	0.779258
230	Purine metabolism	LOC_Os11g03270;LOC_Os05g41780;LOC_Os10g11140;LOC_Os11g47770;LOC_Os10g20650;LOC_Os12g07980;LOC_Os04g52090;LOC_Os06g14620;LOC_Os05g35580;LOC_Os03g08490;LOC_Os02g08270	11	674	289	14606	0.784916
61	Fatty acid biosynthesis	LOC_Os10g31780;LOC_Os03g53690	2	674	62	14606	0.786895
630	Glyoxylate and dicarboxylate metabolism	LOC_Os01g70820;LOC_Os04g01660;LOC_Os03g03910;LOC_Os01g22520	4	674	117	14606	0.794413
905	Brassinosteroid biosynthesis	LOC_Os06g39880;LOC_Os07g30950	2	674	65	14606	0.808426
900	Terpenoid backbone biosynthesis	LOC_Os07g09190;LOC_Os04g56230;LOC_Os08g02094	3	674	93	14606	0.809266
920	Sulfur metabolism	LOC_Os06g36880;LOC_Os01g52260	2	674	67	14606	0.821683
190	Oxidative phosphorylation	LOC_Os03g52660;LOC_Os08g15170;LOC_Os04g46940;LOC_Os08g09840;LOC_Os03g17070;LOC_Os08g41890;LOC_Os11g47460;LOC_Os12g37970;LOC_Os08g04630;LOC_Os01g65370;LOC_Os05g36260;LOC_Os02g09480	12	674	327	14606	0.830307
4712	Circadian rhythm - plant	LOC_Os09g33550;LOC_Os02g49440;LOC_Os09g29960;LOC_Os02g39710;LOC_Os11g35930;LOC_Os06g44450;LOC_Os08g38220	7	674	204	14606	0.83654
130	Ubiquinone and other terpenoid-quinone biosynthesis	LOC_Os08g34790;LOC_Os03g03790	2	674	73	14606	0.856646
3440	Homologous recombination	LOC_Os05g46030;LOC_Os06g34450;LOC_Os08g41070;LOC_Os10g24954;LOC_Os01g51634;LOC_Os06g29350;LOC_Os01g51632	7	674	211	14606	0.860352
53	Ascorbate and aldarate metabolism	LOC_Os04g37490;LOC_Os01g63190;LOC_Os11g42220;LOC_Os04g23440	4	674	135	14606	0.875295
562	Inositol phosphate metabolism	LOC_Os01g08780;LOC_Os09g23140;LOC_Os01g62430;LOC_Os04g59540	4	674	138	14606	0.885698
220	Arginine biosynthesis	LOC_Os02g44000	1	674	46	14606	0.88658
1210	2-Oxocarboxylic acid metabolism	LOC_Os02g44000;LOC_Os02g20970;LOC_Os10g40200;LOC_Os11g04530	4	674	139	14606	0.888993
1230	Biosynthesis of amino acids	LOC_Os04g24140;LOC_Os08g02700;LOC_Os04g34490;LOC_Os07g34070;LOC_Os02g44000;LOC_Os04g30530;LOC_Os03g58290;LOC_Os02g20970;LOC_Os06g07860;LOC_Os10g40200;LOC_Os06g36880;LOC_Os01g62430;LOC_Os01g52260;LOC_Os12g07210;LOC_Os05g10650;LOC_Os06g07960	16	674	451	14606	0.890654
600	Sphingolipid metabolism	LOC_Os10g40290;LOC_Os10g35070;LOC_Os08g01940	3	674	111	14606	0.891862
260	Glycine, serine and threonine metabolism	LOC_Os06g48510;LOC_Os01g22520;LOC_Os11g03820;LOC_Os04g20164;LOC_Os04g01660;LOC_Os03g58290	6	674	196	14606	0.894189
3010	Ribosome	LOC_Os05g03030;LOC_Os06g23210;LOC_Os01g22900;LOC_Os07g42170;LOC_Os03g40180;LOC_Os01g24690;LOC_Os01g58640;LOC_Os11g05730;LOC_Os11g05370;LOC_Os01g04730;LOC_Os02g06640;LOC_Os07g43310;LOC_Os03g48840;LOC_Os03g41100;LOC_Os07g10660;LOC_Os02g07890;LOC_Os06g06460;LOC_Os06g07220;LOC_Os04g46830	19	674	528	14606	0.895921
400	Phenylalanine, tyrosine and tryptophan biosynthesis	LOC_Os04g30530;LOC_Os03g58290	2	674	82	14606	0.897468
563	Glycosylphosphatidylinositol (GPI)-anchor biosynthesis	LOC_Os01g53500;LOC_Os02g52210	2	674	83	14606	0.901267
240	Pyrimidine metabolism	LOC_Os04g52090;LOC_Os10g20650;LOC_Os12g07980;LOC_Os03g46640;LOC_Os06g14620;LOC_Os03g08490;LOC_Os05g41780;LOC_Os11g03270;LOC_Os11g47770	9	674	279	14606	0.902016
564	Glycerophospholipid metabolism	LOC_Os01g45020;LOC_Os02g43700;LOC_Os03g61720;LOC_Os05g47540;LOC_Os06g40170;LOC_Os03g31180;LOC_Os05g32380	7	674	228	14606	0.906552
410	beta-Alanine metabolism	LOC_Os03g13300;LOC_Os03g10620;LOC_Os04g20164;LOC_Os11g03820	4	674	145	14606	0.907074
62	Fatty acid elongation	LOC_Os09g34930;LOC_Os02g11070;LOC_Os06g15170;LOC_Os05g49290;LOC_Os11g06590;LOC_Os01g05744;LOC_Os06g19530	7	674	244	14606	0.93743
1200	Carbon metabolism	LOC_Os01g52260;LOC_Os06g36880;LOC_Os08g02700;LOC_Os07g34070;LOC_Os01g62430;LOC_Os03g10620;LOC_Os04g34490;LOC_Os04g01660;LOC_Os01g70820;LOC_Os01g22520;LOC_Os12g07210;LOC_Os04g24140;LOC_Os05g10650;LOC_Os03g03910;LOC_Os04g38600	15	674	459	14606	0.940697
71	Fatty acid degradation	LOC_Os11g10510	1	674	60	14606	0.941605
3060	Protein export	LOC_Os02g49840;LOC_Os05g43390	2	674	98	14606	0.944553
970	Aminoacyl-tRNA biosynthesis	LOC_Os05g36360;LOC_Os02g34410;LOC_Os12g07580;LOC_Os01g14440	4	674	165	14606	0.94991
565	Ether lipid metabolism	LOC_Os06g40170	1	674	67	14606	0.95811
1212	Fatty acid metabolism	LOC_Os10g31780;LOC_Os01g05744;LOC_Os11g06590;LOC_Os06g19530;LOC_Os03g53690	5	674	204	14606	0.961771
510	N-Glycan biosynthesis	LOC_Os12g40460	1	674	71	14606	0.965354
531	Glycosaminoglycan degradation	LOC_Os02g57720	1	674	73	14606	0.968493
350	Tyrosine metabolism	LOC_Os11g03820;LOC_Os04g20164;LOC_Os11g10510	3	674	149	14606	0.970756
3013	RNA transport	LOC_Os03g14050;LOC_Os12g43440;LOC_Os04g40660;LOC_Os02g47560;LOC_Os02g14680;LOC_Os01g61760;LOC_Os02g50799;LOC_Os01g07370;LOC_Os09g36580;LOC_Os06g48750;LOC_Os10g39950;LOC_Os01g16950;LOC_Os06g45890;LOC_Os12g43450;LOC_Os10g05660	15	674	507	14606	0.978194
950	Isoquinoline alkaloid biosynthesis	LOC_Os04g20164;LOC_Os11g03820	2	674	123	14606	0.979548
20	Citrate cycle (TCA cycle)	LOC_Os01g22520	1	674	84	14606	0.981316
511	Other glycan degradation	LOC_Os01g11750;LOC_Os08g01940	2	674	127	14606	0.982622
620	Pyruvate metabolism	LOC_Os01g22520;LOC_Os02g01510	2	674	128	14606	0.983318
4144	Endocytosis	LOC_Os08g03350;LOC_Os11g47760;LOC_Os08g07830;LOC_Os03g09140;LOC_Os03g11550;LOC_Os02g22160;LOC_Os05g38530;LOC_Os06g40170;LOC_Os07g41160;LOC_Os09g39960;LOC_Os03g15230;LOC_Os09g39770;LOC_Os05g12400;LOC_Os06g50060;LOC_Os04g57350;LOC_Os01g47730;LOC_Os03g13840;LOC_Os04g03810	18	674	600	14606	0.983401
960	Tropane, piperidine and pyridine alkaloid biosynthesis	LOC_Os04g20164;LOC_Os11g03820	2	674	131	14606	0.985246
3050	Proteasome	LOC_Os06g48250	1	674	101	14606	0.991675
3430	Mismatch repair	LOC_Os08g41070;LOC_Os10g24954	2	674	145	14606	0.991727
380	Tryptophan metabolism	LOC_Os11g04530;LOC_Os03g03910	2	674	159	14606	0.995398
4145	Phagosome	LOC_Os03g09140;LOC_Os04g59540;LOC_Os04g01710	3	674	200	14606	0.995675
3030	DNA replication	LOC_Os10g24954;LOC_Os08g41070	2	674	167	14606	0.996718
3018	RNA degradation	LOC_Os04g58810;LOC_Os04g37960;LOC_Os04g43070;LOC_Os03g04070;LOC_Os05g10650;LOC_Os01g15640;LOC_Os07g48550;LOC_Os08g10080;LOC_Os11g47770	9	674	410	14606	0.996858
4141	Protein processing in endoplasmic reticulum	LOC_Os03g15960;LOC_Os11g10990;LOC_Os08g38460;LOC_Os11g47760;LOC_Os04g01740;LOC_Os04g57880;LOC_Os09g23690;LOC_Os05g38530;LOC_Os06g50230;LOC_Os03g18870;LOC_Os02g56970;LOC_Os08g42470;LOC_Os12g40460	13	674	535	14606	0.997241
4120	Ubiquitin mediated proteolysis	LOC_Os01g48620;LOC_Os06g13030;LOC_Os01g48610;LOC_Os10g40490;LOC_Os01g13280	5	674	306	14606	0.998729
3420	Nucleotide excision repair	LOC_Os08g41070;LOC_Os10g24954;LOC_Os04g53720	3	674	274	14606	0.999778
3008	Ribosome biogenesis in eukaryotes	LOC_Os01g15540;LOC_Os10g31864	2	674	240	14606	0.999861
3015	mRNA surveillance pathway	LOC_Os01g48500;LOC_Os08g02250;LOC_Os02g47560	3	674	288	14606	0.999876
3040	Spliceosome	LOC_Os11g47760;LOC_Os03g09070;LOC_Os09g21210;LOC_Os11g04030;LOC_Os12g29690;LOC_Os05g38530;LOC_Os02g18070;LOC_Os02g14780;LOC_Os11g31630;LOC_Os10g17454;LOC_Os06g46390	11	674	587	14606	0.999906

## Sheet: Table S4-2 
Table S4-2 KEGG pathway enrichment analysis of R0_R3-up DEGs.
pathway_id	pathway_name	Genes	S gene number	TS gene number	B gene number	TB gene number	pvalue
592	alpha-Linolenic acid metabolism	LOC_Os03g55800;LOC_Os02g43700;LOC_Os06g11210;LOC_Os12g26290;LOC_Os08g39850;LOC_Os10g35950;LOC_Os02g48770;LOC_Os03g12500;LOC_Os04g37430;LOC_Os01g27230;LOC_Os06g20960	11	247	150	14606	4.87528e-05
4626	Plant-pathogen interaction	LOC_Os08g24310;LOC_Os11g45740;LOC_Os10g33140;LOC_Os03g08500;LOC_Os01g66760;LOC_Os10g41330;LOC_Os05g13580;LOC_Os04g21950;LOC_Os07g43800;LOC_Os11g44560;LOC_Os07g39520;LOC_Os12g02400;LOC_Os06g50100;LOC_Os10g33040;LOC_Os12g03290;LOC_Os04g43440;LOC_Os05g46020;LOC_Os02g40530;LOC_Os01g60640;LOC_Os03g04110;LOC_Os04g45730;LOC_Os02g45750;LOC_Os05g27730;LOC_Os03g21380;LOC_Os01g31800;LOC_Os11g02540;LOC_Os01g…	47	247	1769	14606	0.00104752
941	Flavonoid biosynthesis	LOC_Os01g63480;LOC_Os03g03034;LOC_Os07g41060;LOC_Os06g44170;LOC_Os04g53810;LOC_Os09g25460;LOC_Os08g37456;LOC_Os05g37660	8	247	163	14606	0.00656649
4140	Autophagy - animal	LOC_Os12g02200;LOC_Os08g32610;LOC_Os09g21740;LOC_Os04g34140;LOC_Os11g02240;LOC_Os03g03510;LOC_Os08g04470	7	247	144	14606	0.0112783
940	Phenylpropanoid biosynthesis	LOC_Os03g03790;LOC_Os05g35290;LOC_Os07g38130;LOC_Os04g59260;LOC_Os04g15920;LOC_Os11g45710;LOC_Os03g36560;LOC_Os01g57730;LOC_Os04g59150;LOC_Os01g63480;LOC_Os09g25460;LOC_Os04g59190;LOC_Os05g37660;LOC_Os04g43800;LOC_Os03g13210	15	247	495	14606	0.021373
500	Starch and sucrose metabolism	LOC_Os08g14700;LOC_Os09g39760;LOC_Os07g38130;LOC_Os05g31140;LOC_Os07g04040;LOC_Os01g71340;LOC_Os07g29330;LOC_Os03g22790;LOC_Os04g33640;LOC_Os02g48210;LOC_Os09g20390;LOC_Os01g57854;LOC_Os11g45710;LOC_Os08g34580;LOC_Os02g54820;LOC_Os08g31980;LOC_Os07g35510;LOC_Os03g45390;LOC_Os10g41550;LOC_Os01g71350;LOC_Os06g17490;LOC_Os01g71670	22	247	843	14606	0.0286962
640	Propanoate metabolism	LOC_Os01g22520;LOC_Os03g10620;LOC_Os02g01510	3	247	40	14606	0.0298143
760	Nicotinate and nicotinamide metabolism	LOC_Os02g10920;LOC_Os06g04920;LOC_Os03g49440	3	247	41	14606	0.0317774
906	Carotenoid biosynthesis	LOC_Os08g36860;LOC_Os03g05900;LOC_Os03g03370;LOC_Os03g44380;LOC_Os02g47470	5	247	114	14606	0.044228
945	Stilbenoid, diarylheptanoid and gingerol biosynthesis	LOC_Os10g36960;LOC_Os09g25460;LOC_Os07g34260;LOC_Os10g36980;LOC_Os01g63480;LOC_Os05g37660	6	247	160	14606	0.0546036
270	Cysteine and methionine metabolism	LOC_Os10g28350;LOC_Os01g52260;LOC_Os02g01510;LOC_Os06g36880;LOC_Os10g37340;LOC_Os06g07860	6	247	168	14606	0.0659679
3020	RNA polymerase	LOC_Os05g41780;LOC_Os04g52090;LOC_Os12g07980;LOC_Os03g08490	4	247	106	14606	0.105148
450	Selenocompound metabolism	LOC_Os06g07860;LOC_Os10g37340	2	247	35	14606	0.11791
230	Purine metabolism	LOC_Os04g52090;LOC_Os05g35580;LOC_Os03g08490;LOC_Os06g14620;LOC_Os02g08270;LOC_Os12g07980;LOC_Os11g47770;LOC_Os05g41780	8	247	289	14606	0.117941
480	Glutathione metabolism	LOC_Os01g27210;LOC_Os09g29200;LOC_Os10g38780;LOC_Os05g34150;LOC_Os06g14620	5	247	155	14606	0.122833
909	Sesquiterpenoid and triterpenoid biosynthesis	LOC_Os04g27340;LOC_Os04g27670;LOC_Os04g01810	3	247	86	14606	0.178205
591	Linoleic acid metabolism	LOC_Os08g39850;LOC_Os04g37430	2	247	46	14606	0.18246
240	Pyrimidine metabolism	LOC_Os03g08490;LOC_Os06g14620;LOC_Os03g46640;LOC_Os04g52090;LOC_Os05g41780;LOC_Os12g07980;LOC_Os11g47770	7	247	279	14606	0.194634
942	Anthocyanin biosynthesis	LOC_Os01g53460;LOC_Os01g53330	2	247	54	14606	0.231992
730	Thiamine metabolism	LOC_Os07g09190	1	247	16	14606	0.238929
4070	Phosphatidylinositol signaling system	LOC_Os06g46950;LOC_Os01g08780;LOC_Os01g31800;LOC_Os07g43800	4	247	165	14606	0.305207
4146	Peroxisome	LOC_Os04g58710;LOC_Os02g10920;LOC_Os01g70820;LOC_Os06g04920	4	247	166	14606	0.30902
4933	AGE-RAGE signaling pathway in diabetic complications	LOC_Os03g17700;LOC_Os07g02800;LOC_Os03g55590	3	247	116	14606	0.31279
430	Taurine and hypotaurine metabolism	LOC_Os03g13300	1	247	22	14606	0.313049
920	Sulfur metabolism	LOC_Os01g52260;LOC_Os06g36880	2	247	67	14606	0.31355
250	Alanine, aspartate and glutamate metabolism	LOC_Os03g13300;LOC_Os05g35580	2	247	67	14606	0.31355
4122	Sulfur relay system	LOC_Os02g35200	1	247	23	14606	0.324684
4075	Plant hormone signal transduction	LOC_Os07g29330;LOC_Os03g15270;LOC_Os01g39330;LOC_Os02g52990;LOC_Os04g46220;LOC_Os07g41590;LOC_Os08g33160;LOC_Os09g23220;LOC_Os07g02800;LOC_Os09g29100;LOC_Os03g28940;LOC_Os01g50940;LOC_Os07g42370;LOC_Os11g33270;LOC_Os03g08320;LOC_Os10g25290;LOC_Os03g10950;LOC_Os01g09800;LOC_Os01g28500	19	247	1008	14606	0.345212
520	Amino sugar and nucleotide sugar metabolism	LOC_Os04g34270;LOC_Os07g35370;LOC_Os06g51060;LOC_Os09g24330;LOC_Os05g15770;LOC_Os01g03690;LOC_Os06g25010;LOC_Os07g35390;LOC_Os10g39680;LOC_Os01g02290	10	247	506	14606	0.352841
780	Biotin metabolism	LOC_Os10g31780	1	247	26	14606	0.358423
280	Valine, leucine and isoleucine degradation	LOC_Os03g10620;LOC_Os01g22520	2	247	79	14606	0.387172
903	Limonene and pinene degradation	LOC_Os10g36960;LOC_Os10g36980	2	247	81	14606	0.39913
790	Folate biosynthesis	LOC_Os02g35200	1	247	30	14606	0.400811
2010	ABC transporters	LOC_Os01g50100;LOC_Os08g29570;LOC_Os01g42380	3	247	142	14606	0.432028
51	Fructose and mannose metabolism	LOC_Os08g43190;LOC_Os01g62430;LOC_Os07g34070	3	247	148	14606	0.458645
402	Benzoxazinoid biosynthesis	LOC_Os03g58300	1	247	36	14606	0.459219
650	Butanoate metabolism	LOC_Os03g13300	1	247	37	14606	0.468386
900	Terpenoid backbone biosynthesis	LOC_Os08g02094;LOC_Os07g09190	2	247	93	14606	0.468387
40	Pentose and glucuronate interconversions	LOC_Os07g29330;LOC_Os09g39760;LOC_Os08g43190;LOC_Os01g57854	4	247	209	14606	0.47255
360	Phenylalanine metabolism	LOC_Os05g35290;LOC_Os04g43800;LOC_Os03g03790	3	247	158	14606	0.501772
561	Glycerolipid metabolism	LOC_Os01g54470;LOC_Os01g60020;LOC_Os03g60080;LOC_Os02g57110	4	247	220	14606	0.512492
1200	Carbon metabolism	LOC_Os01g22520;LOC_Os01g62430;LOC_Os06g36880;LOC_Os03g10620;LOC_Os07g34070;LOC_Os01g52260;LOC_Os04g24140;LOC_Os01g70820	8	247	459	14606	0.51602
10	Glycolysis / Gluconeogenesis	LOC_Os01g62430;LOC_Os01g22520;LOC_Os07g34070;LOC_Os02g01510	4	247	227	14606	0.537184
710	Carbon fixation in photosynthetic organisms	LOC_Os07g34070;LOC_Os04g24140;LOC_Os01g62430	3	247	170	14606	0.551116
30	Pentose phosphate pathway	LOC_Os07g34070;LOC_Os04g24140	2	247	109	14606	0.552927
73	Cutin, suberine and wax biosynthesis	LOC_Os05g37250;LOC_Os01g63930	2	247	110	14606	0.557888
630	Glyoxylate and dicarboxylate metabolism	LOC_Os01g70820;LOC_Os01g22520	2	247	117	14606	0.591513
750	Vitamin B6 metabolism	LOC_Os07g04990	1	247	54	14606	0.60255
460	Cyanoamino acid metabolism	LOC_Os07g38130;LOC_Os03g63310;LOC_Os11g45710	3	247	185	14606	0.60857
4931	Insulin resistance	LOC_Os11g02240;LOC_Os12g02200;LOC_Os03g03510;LOC_Os03g10950	4	247	251	14606	0.61671
620	Pyruvate metabolism	LOC_Os02g01510;LOC_Os01g22520	2	247	128	14606	0.640446
1230	Biosynthesis of amino acids	LOC_Os04g24140;LOC_Os01g62430;LOC_Os07g34070;LOC_Os06g07860;LOC_Os01g52260;LOC_Os06g36880;LOC_Os03g58290	7	247	451	14606	0.644202
61	Fatty acid biosynthesis	LOC_Os10g31780	1	247	62	14606	0.653431
195	Photosynthesis	LOC_Os03g17070;LOC_Os01g64120	2	247	135	14606	0.669123
3010	Ribosome	LOC_Os07g42170;LOC_Os01g22900;LOC_Os07g43310;LOC_Os11g05730;LOC_Os03g41100;LOC_Os02g07890;LOC_Os01g04730;LOC_Os07g10660	8	247	528	14606	0.673898
562	Inositol phosphate metabolism	LOC_Os01g62430;LOC_Os01g08780	2	247	138	14606	0.680837
565	Ether lipid metabolism	LOC_Os06g40170	1	247	67	14606	0.681881
1040	Biosynthesis of unsaturated fatty acids	LOC_Os10g31780	1	247	70	14606	0.697821
410	beta-Alanine metabolism	LOC_Os03g10620;LOC_Os03g13300	2	247	145	14606	0.706858
130	Ubiquinone and other terpenoid-quinone biosynthesis	LOC_Os03g03790	1	247	73	14606	0.712966
400	Phenylalanine, tyrosine and tryptophan biosynthesis	LOC_Os03g58290	1	247	82	14606	0.754013
20	Citrate cycle (TCA cycle)	LOC_Os01g22520	1	247	84	14606	0.762309
970	Aminoacyl-tRNA biosynthesis	LOC_Os01g14440;LOC_Os05g36360	2	247	165	14606	0.771605
908	Zeatin biosynthesis	LOC_Os01g56810	1	247	87	14606	0.774233
62	Fatty acid elongation	LOC_Os11g06590;LOC_Os09g34930;LOC_Os02g11070	3	247	244	14606	0.784751
4144	Endocytosis	LOC_Os02g22160;LOC_Os03g13840;LOC_Os01g47730;LOC_Os07g41160;LOC_Os09g39770;LOC_Os03g11550;LOC_Os06g40170;LOC_Os04g03810	8	247	600	14606	0.800653
260	Glycine, serine and threonine metabolism	LOC_Os03g58290;LOC_Os01g22520	2	247	196	14606	0.847396
4712	Circadian rhythm - plant	LOC_Os09g33550;LOC_Os08g38220	2	247	204	14606	0.862856
1212	Fatty acid metabolism	LOC_Os10g31780;LOC_Os11g06590	2	247	204	14606	0.862856
904	Diterpenoid biosynthesis	LOC_Os07g46852	1	247	119	14606	0.8697
3410	Base excision repair	LOC_Os09g28230	1	247	123	14606	0.878363
511	Other glycan degradation	LOC_Os01g11750	1	247	127	14606	0.886451
564	Glycerophospholipid metabolism	LOC_Os02g43700;LOC_Os06g40170	2	247	228	14606	0.901038
53	Ascorbate and aldarate metabolism	LOC_Os01g63190	1	247	135	14606	0.901057
52	Galactose metabolism	LOC_Os12g36870	1	247	142	14606	0.912292
3013	RNA transport	LOC_Os01g16950;LOC_Os12g43440;LOC_Os01g07370;LOC_Os10g05660;LOC_Os12g43450	5	247	507	14606	0.933834
860	Porphyrin and chlorophyll metabolism	LOC_Os08g02094	1	247	161	14606	0.936785
4141	Protein processing in endoplasmic reticulum	LOC_Os03g15960;LOC_Os08g38460;LOC_Os06g50230;LOC_Os02g56970;LOC_Os08g42470	5	247	535	14606	0.951005
3015	mRNA surveillance pathway	LOC_Os01g48500;LOC_Os08g02250	2	247	288	14606	0.957591
4120	Ubiquitin mediated proteolysis	LOC_Os06g13030;LOC_Os01g48610	2	247	306	14606	0.967349
3018	RNA degradation	LOC_Os11g47770;LOC_Os04g58810;LOC_Os03g04070	3	247	410	14606	0.971397
190	Oxidative phosphorylation	LOC_Os03g17070;LOC_Os05g36260	2	247	327	14606	0.976019
3040	Spliceosome	LOC_Os02g18070;LOC_Os09g21210;LOC_Os02g14780	3	247	587	14606	0.997572

## Sheet: Table S4-3
Table S4-3 KEGG pathway enrichment analysis of R0_R24-up DEGs.
pathway_id	pathway_name	Genes	S gene number	TS gene number	B gene number	TB gene number	pvalue
4626	Plant-pathogen interaction	LOC_Os02g45750;LOC_Os09g39650;LOC_Os05g44770;LOC_Os03g03280;LOC_Os12g30070;LOC_Os03g56250;LOC_Os03g08500;LOC_Os10g41330;LOC_Os09g25070;LOC_Os11g35450;LOC_Os06g46950;LOC_Os02g03410;LOC_Os12g28100;LOC_Os12g02400;LOC_Os11g31540;LOC_Os04g41540;LOC_Os05g27730;LOC_Os10g33040;LOC_Os03g48270;LOC_Os03g04110;LOC_Os12g17430;LOC_Os01g60640;LOC_Os09g16510;LOC_Os12g43640;LOC_Os01g53920;LOC_Os07g43800;LOC_Os01g…	58	268	1769	14606	6.45533e-06
941	Flavonoid biosynthesis	LOC_Os04g49210;LOC_Os01g63480;LOC_Os04g53810;LOC_Os03g25150;LOC_Os06g44170;LOC_Os03g03034;LOC_Os06g44180;LOC_Os05g37660;LOC_Os01g01660;LOC_Os10g39140;LOC_Os04g53850	11	268	163	14606	0.000211509
592	alpha-Linolenic acid metabolism	LOC_Os10g35950;LOC_Os06g11210;LOC_Os08g39850;LOC_Os03g55800;LOC_Os02g43700;LOC_Os02g48770;LOC_Os12g26290;LOC_Os06g20960;LOC_Os04g37430;LOC_Os06g11240	10	268	150	14606	0.000449701
520	Amino sugar and nucleotide sugar metabolism	LOC_Os01g04580;LOC_Os03g04060;LOC_Os07g35004;LOC_Os04g23440;LOC_Os07g35370;LOC_Os07g35260;LOC_Os01g03690;LOC_Os04g34270;LOC_Os10g39680;LOC_Os06g25010;LOC_Os04g41640;LOC_Os04g56110;LOC_Os07g35310;LOC_Os08g10290;LOC_Os07g35680;LOC_Os08g25430;LOC_Os07g35290;LOC_Os07g35390;LOC_Os09g24330	19	268	506	14606	0.00256603
909	Sesquiterpenoid and triterpenoid biosynthesis	LOC_Os04g01810;LOC_Os04g27190;LOC_Os04g27340;LOC_Os01g27890;LOC_Os04g27670;LOC_Os09g36080	6	268	86	14606	0.00498397
940	Phenylpropanoid biosynthesis	LOC_Os01g63480;LOC_Os06g35520;LOC_Os04g43800;LOC_Os05g37660;LOC_Os04g59150;LOC_Os03g03790;LOC_Os04g15920;LOC_Os10g02070;LOC_Os04g59260;LOC_Os03g13210;LOC_Os01g57730;LOC_Os06g18790;LOC_Os09g23560;LOC_Os08g02110;LOC_Os05g35290	15	268	495	14606	0.0398783
2010	ABC transporters	LOC_Os11g37700;LOC_Os01g42370;LOC_Os01g42380;LOC_Os01g42410;LOC_Os08g29570;LOC_Os01g50100	6	268	142	14606	0.0469543
945	Stilbenoid, diarylheptanoid and gingerol biosynthesis	LOC_Os01g63480;LOC_Os04g40630;LOC_Os05g37660;LOC_Os10g36960;LOC_Os01g72260;LOC_Os07g34260	6	268	160	14606	0.0746403
944	Flavone and flavonol biosynthesis	LOC_Os02g28340;LOC_Os03g25150	2	268	33	14606	0.122334
73	Cutin, suberine and wax biosynthesis	LOC_Os05g08640;LOC_Os06g39390;LOC_Os01g63930;LOC_Os05g37250	4	268	110	14606	0.143844
480	Glutathione metabolism	LOC_Os12g24650;LOC_Os10g38780;LOC_Os10g38700;LOC_Os01g27210;LOC_Os09g29200	5	268	155	14606	0.156538
640	Propanoate metabolism	LOC_Os02g01510;LOC_Os03g10620	2	268	40	14606	0.166662
760	Nicotinate and nicotinamide metabolism	LOC_Os03g49440;LOC_Os01g43480	2	268	41	14606	0.173207
903	Limonene and pinene degradation	LOC_Os01g72260;LOC_Os10g36960;LOC_Os04g40630	3	268	81	14606	0.186131
270	Cysteine and methionine metabolism	LOC_Os01g52260;LOC_Os10g28350;LOC_Os02g01510;LOC_Os06g36880;LOC_Os10g37340	5	268	168	14606	0.196378
591	Linoleic acid metabolism	LOC_Os04g37430;LOC_Os08g39850	2	268	46	14606	0.206477
500	Starch and sucrose metabolism	LOC_Os08g31980;LOC_Os04g44900;LOC_Os05g31140;LOC_Os03g57880;LOC_Os01g71670;LOC_Os01g51570;LOC_Os02g48210;LOC_Os03g45390;LOC_Os04g33640;LOC_Os03g04770;LOC_Os03g22790;LOC_Os04g44910;LOC_Os01g71340;LOC_Os09g39760;LOC_Os03g56160;LOC_Os07g03840;LOC_Os08g34580;LOC_Os08g14700;LOC_Os01g71350	19	268	843	14606	0.207321
730	Thiamine metabolism	LOC_Os07g09190	1	268	16	14606	0.256553
514	Other types of O-glycan biosynthesis	LOC_Os01g72610;LOC_Os06g27560	2	268	55	14606	0.26763
196	Photosynthesis - antenna proteins	LOC_Os01g52240	1	268	17	14606	0.27021
4140	Autophagy - animal	LOC_Os08g32610;LOC_Os03g03510;LOC_Os04g34140;LOC_Os09g21740	4	268	144	14606	0.272059
360	Phenylalanine metabolism	LOC_Os04g43800;LOC_Os11g03820;LOC_Os05g35290;LOC_Os03g03790	4	268	158	14606	0.329806
430	Taurine and hypotaurine metabolism	LOC_Os03g13300	1	268	22	14606	0.334832
4122	Sulfur relay system	LOC_Os02g35200	1	268	23	14606	0.347055
906	Carotenoid biosynthesis	LOC_Os08g28240;LOC_Os03g03370;LOC_Os02g47510	3	268	114	14606	0.348439
920	Sulfur metabolism	LOC_Os06g36880;LOC_Os01g52260	2	268	67	14606	0.348891
250	Alanine, aspartate and glutamate metabolism	LOC_Os05g35580;LOC_Os03g13300	2	268	67	14606	0.348891
4070	Phosphatidylinositol signaling system	LOC_Os03g53200;LOC_Os06g46950;LOC_Os07g43800;LOC_Os01g08780	4	268	165	14606	0.358995
970	Aminoacyl-tRNA biosynthesis	LOC_Os01g14440;LOC_Os05g36360;LOC_Os12g07580;LOC_Os02g34410	4	268	165	14606	0.358995
780	Biotin metabolism	LOC_Os10g31780	1	268	26	14606	0.382398
603	Glycosphingolipid biosynthesis - globo and isoglobo series	LOC_Os10g35070	1	268	27	14606	0.393751
790	Folate biosynthesis	LOC_Os02g35200	1	268	30	14606	0.426575
280	Valine, leucine and isoleucine degradation	LOC_Os03g10620;LOC_Os01g53910	2	268	79	14606	0.426963
908	Zeatin biosynthesis	LOC_Os04g25440;LOC_Os01g56810	2	268	87	14606	0.476233
450	Selenocompound metabolism	LOC_Os10g37340	1	268	35	14606	0.477395
52	Galactose metabolism	LOC_Os10g35070;LOC_Os12g36870;LOC_Os01g07530	3	268	142	14606	0.485083
4075	Plant hormone signal transduction	LOC_Os01g28500;LOC_Os02g14480;LOC_Os08g33160;LOC_Os01g50940;LOC_Os04g46220;LOC_Os03g08320;LOC_Os01g66860;LOC_Os03g15270;LOC_Os03g28940;LOC_Os05g34270;LOC_Os11g31540;LOC_Os03g10950;LOC_Os03g46440;LOC_Os01g39330;LOC_Os10g25290;LOC_Os08g43430;LOC_Os07g41590;LOC_Os01g04800;LOC_Os02g45760	19	268	1008	14606	0.486038
402	Benzoxazinoid biosynthesis	LOC_Os03g58300	1	268	36	14606	0.487007
650	Butanoate metabolism	LOC_Os03g13300	1	268	37	14606	0.496443
902	Monoterpenoid biosynthesis	LOC_Os04g40100	1	268	37	14606	0.496443
410	beta-Alanine metabolism	LOC_Os03g13300;LOC_Os03g10620;LOC_Os11g03820	3	268	145	14606	0.498977
51	Fructose and mannose metabolism	LOC_Os04g34490;LOC_Os08g43190;LOC_Os01g62430	3	268	148	14606	0.51268
943	Isoflavonoid biosynthesis	LOC_Os02g28340	1	268	40	14606	0.523726
561	Glycerolipid metabolism	LOC_Os10g35070;LOC_Os01g60020;LOC_Os03g60080;LOC_Os01g54470	4	268	220	14606	0.577036
3020	RNA polymerase	LOC_Os03g08490;LOC_Os05g41780	2	268	106	14606	0.582271
600	Sphingolipid metabolism	LOC_Os08g01940;LOC_Os10g35070	2	268	111	14606	0.607428
4933	AGE-RAGE signaling pathway in diabetic complications	LOC_Os03g17700;LOC_Os04g45690	2	268	116	14606	0.631421
750	Vitamin B6 metabolism	LOC_Os10g41230	1	268	54	14606	0.632806
62	Fatty acid elongation	LOC_Os09g34930;LOC_Os11g06590;LOC_Os02g11070;LOC_Os06g15170	4	268	244	14606	0.658252
3410	Base excision repair	LOC_Os09g28230;LOC_Os06g11090	2	268	123	14606	0.663076
4130	SNARE interactions in vesicular transport	LOC_Os12g44250	1	268	61	14606	0.677616
61	Fatty acid biosynthesis	LOC_Os10g31780	1	268	62	14606	0.683556
905	Brassinosteroid biosynthesis	LOC_Os06g39880	1	268	65	14606	0.70073
562	Inositol phosphate metabolism	LOC_Os01g08780;LOC_Os01g62430	2	268	138	14606	0.723534
1040	Biosynthesis of unsaturated fatty acids	LOC_Os10g31780	1	268	70	14606	0.727314
40	Pentose and glucuronate interconversions	LOC_Os09g39760;LOC_Os08g43190;LOC_Os04g23440	3	268	209	14606	0.741473
531	Glycosaminoglycan degradation	LOC_Os02g57720	1	268	73	14606	0.742121
130	Ubiquinone and other terpenoid-quinone biosynthesis	LOC_Os03g03790	1	268	73	14606	0.742121
230	Purine metabolism	LOC_Os02g08270;LOC_Os03g08490;LOC_Os05g41780;LOC_Os05g35580	4	268	289	14606	0.780396
400	Phenylalanine, tyrosine and tryptophan biosynthesis	LOC_Os03g58290	1	268	82	14606	0.781906
10	Glycolysis / Gluconeogenesis	LOC_Os02g01510;LOC_Os01g62430;LOC_Os04g34490	3	268	227	14606	0.790072
860	Porphyrin and chlorophyll metabolism	LOC_Os12g24320;LOC_Os03g58790	2	268	161	14606	0.798327
900	Terpenoid backbone biosynthesis	LOC_Os07g09190	1	268	93	14606	0.82232
710	Carbon fixation in photosynthetic organisms	LOC_Os01g62430;LOC_Os04g34490	2	268	170	14606	0.822362
3060	Protein export	LOC_Os05g43390	1	268	98	14606	0.838132
30	Pentose phosphate pathway	LOC_Os04g34490	1	268	109	14606	0.868157
260	Glycine, serine and threonine metabolism	LOC_Os03g58290;LOC_Os11g03820	2	268	196	14606	0.878015
240	Pyrimidine metabolism	LOC_Os03g08490;LOC_Os05g41780;LOC_Os03g46640	3	268	279	14606	0.889615
1212	Fatty acid metabolism	LOC_Os10g31780;LOC_Os11g06590	2	268	204	14606	0.891606
950	Isoquinoline alkaloid biosynthesis	LOC_Os11g03820	1	268	123	14606	0.89848
511	Other glycan degradation	LOC_Os08g01940	1	268	127	14606	0.905789
620	Pyruvate metabolism	LOC_Os02g01510	1	268	128	14606	0.907533
960	Tropane, piperidine and pyridine alkaloid biosynthesis	LOC_Os11g03820	1	268	131	14606	0.912574
53	Ascorbate and aldarate metabolism	LOC_Os04g23440	1	268	135	14606	0.918871
1230	Biosynthesis of amino acids	LOC_Os01g62430;LOC_Os06g36880;LOC_Os01g52260;LOC_Os03g58290;LOC_Os04g34490	5	268	451	14606	0.920298
4120	Ubiquitin mediated proteolysis	LOC_Os01g48610;LOC_Os10g40490;LOC_Os06g13030	3	268	306	14606	0.922521
1200	Carbon metabolism	LOC_Os04g34490;LOC_Os01g52260;LOC_Os06g36880;LOC_Os01g62430;LOC_Os03g10620	5	268	459	14606	0.927164
4144	Endocytosis	LOC_Os01g47730;LOC_Os08g03350;LOC_Os09g39770;LOC_Os02g22160;LOC_Os03g15230;LOC_Os09g39960;LOC_Os03g13840	7	268	600	14606	0.927829
350	Tyrosine metabolism	LOC_Os11g03820	1	268	149	14606	0.93756
3018	RNA degradation	LOC_Os04g58810;LOC_Os03g04070;LOC_Os01g15640;LOC_Os04g43070	4	268	410	14606	0.945731
4931	Insulin resistance	LOC_Os03g10950;LOC_Os03g03510	2	268	251	14606	0.94689
4146	Peroxisome	LOC_Os04g58710	1	268	166	14606	0.954581
3013	RNA transport	LOC_Os12g43440;LOC_Os06g45890;LOC_Os01g16950;LOC_Os02g47560;LOC_Os03g14050	5	268	507	14606	0.95838
460	Cyanoamino acid metabolism	LOC_Os03g63310	1	268	185	14606	0.968191
4712	Circadian rhythm - plant	LOC_Os02g49440	1	268	204	14606	0.977733
3440	Homologous recombination	LOC_Os06g34450	1	268	211	14606	0.980477
564	Glycerophospholipid metabolism	LOC_Os02g43700	1	268	228	14606	0.985818
3015	mRNA surveillance pathway	LOC_Os02g47560	1	268	288	14606	0.995425
4141	Protein processing in endoplasmic reticulum	LOC_Os11g10990;LOC_Os03g18870;LOC_Os06g50230	3	268	535	14606	0.997316
190	Oxidative phosphorylation	LOC_Os08g09840	1	268	327	14606	0.997812
3040	Spliceosome	LOC_Os02g14780;LOC_Os02g18070;LOC_Os11g04030	3	268	587	14606	0.998825
3010	Ribosome	LOC_Os02g06640	1	268	528	14606	0.999953

## Sheet: Table S4-4
Table S4-4 KEGG pathway enrichment analysis of S0_S3-up DEGs.
pathway_id	pathway_name	Genes	S gene number	TS gene number	B gene number	TB gene number	pvalue
592	alpha-Linolenic acid metabolism	LOC_Os06g13560;LOC_Os12g26290;LOC_Os11g10510;LOC_Os01g27230;LOC_Os03g55800;LOC_Os02g48770;LOC_Os10g35950;LOC_Os06g11210;LOC_Os08g39850	9	111	150	14606	2.07122e-06
909	Sesquiterpenoid and triterpenoid biosynthesis	LOC_Os04g01810;LOC_Os04g27670;LOC_Os04g27340;LOC_Os04g27190;LOC_Os09g10340	5	111	86	14606	0.000494401
940	Phenylpropanoid biosynthesis	LOC_Os05g35290;LOC_Os02g14170;LOC_Os10g02070;LOC_Os04g59150;LOC_Os03g13210;LOC_Os08g34790;LOC_Os04g59260;LOC_Os11g07960;LOC_Os04g15920;LOC_Os01g63480;LOC_Os01g73200	11	111	495	14606	0.00135267
520	Amino sugar and nucleotide sugar metabolism	LOC_Os06g25010;LOC_Os08g10290;LOC_Os06g51060;LOC_Os07g35390;LOC_Os10g39680;LOC_Os06g24990;LOC_Os07g35690;LOC_Os03g30470;LOC_Os07g35370	9	111	506	14606	0.0149269
2010	ABC transporters	LOC_Os01g50100;LOC_Os08g29570;LOC_Os01g42380;LOC_Os09g29660	4	111	142	14606	0.0230506
4626	Plant-pathogen interaction	LOC_Os10g41330;LOC_Os09g25070;LOC_Os05g44770;LOC_Os05g25770;LOC_Os01g53920;LOC_Os04g01740;LOC_Os11g03540;LOC_Os06g44010;LOC_Os10g33040;LOC_Os11g29870;LOC_Os12g03290;LOC_Os12g02450;LOC_Os10g30600;LOC_Os08g24310;LOC_Os01g61080;LOC_Os01g50370;LOC_Os11g45740;LOC_Os11g39420;LOC_Os09g25060;LOC_Os01g46870;LOC_Os09g17630	21	111	1769	14606	0.0245816
450	Selenocompound metabolism	LOC_Os10g37340;LOC_Os06g07960	2	111	35	14606	0.0289319
650	Butanoate metabolism	LOC_Os04g52440;LOC_Os03g13300	2	111	37	14606	0.0320691
270	Cysteine and methionine metabolism	LOC_Os10g28350;LOC_Os10g28630;LOC_Os10g37340;LOC_Os06g07960	4	111	168	14606	0.0392145
904	Diterpenoid biosynthesis	LOC_Os04g33240;LOC_Os07g40250;LOC_Os07g46920	3	111	119	14606	0.0621376
561	Glycerolipid metabolism	LOC_Os01g54470;LOC_Os11g03300;LOC_Os12g03040;LOC_Os01g45020	4	111	220	14606	0.0868064
250	Alanine, aspartate and glutamate metabolism	LOC_Os03g13300;LOC_Os04g52440	2	111	67	14606	0.0920708
10	Glycolysis / Gluconeogenesis	LOC_Os05g10650;LOC_Os08g02700;LOC_Os11g10510;LOC_Os01g62430	4	111	227	14606	0.0947049
51	Fructose and mannose metabolism	LOC_Os05g10650;LOC_Os01g62430;LOC_Os08g02700	3	111	148	14606	0.103002
730	Thiamine metabolism	LOC_Os07g09190	1	111	16	14606	0.114959
360	Phenylalanine metabolism	LOC_Os05g35290;LOC_Os11g03820;LOC_Os08g34790	3	111	158	14606	0.119053
945	Stilbenoid, diarylheptanoid and gingerol biosynthesis	LOC_Os01g63480;LOC_Os11g07960;LOC_Os07g34260	3	111	160	14606	0.122369
941	Flavonoid biosynthesis	LOC_Os11g07960;LOC_Os01g63480;LOC_Os06g44170	3	111	163	14606	0.127407
430	Taurine and hypotaurine metabolism	LOC_Os03g13300	1	111	22	14606	0.154605
30	Pentose phosphate pathway	LOC_Os08g02700;LOC_Os05g10650	2	111	109	14606	0.20095
73	Cutin, suberine and wax biosynthesis	LOC_Os01g63930;LOC_Os01g08380	2	111	110	14606	0.20372
4933	AGE-RAGE signaling pathway in diabetic complications	LOC_Os03g55590;LOC_Os05g47770	2	111	116	14606	0.220422
902	Monoterpenoid biosynthesis	LOC_Os02g02930	1	111	37	14606	0.246186
1230	Biosynthesis of amino acids	LOC_Os01g62430;LOC_Os06g07960;LOC_Os02g44000;LOC_Os05g10650;LOC_Os08g02700	5	111	451	14606	0.258784
591	Linoleic acid metabolism	LOC_Os08g39850	1	111	46	14606	0.296341
220	Arginine biosynthesis	LOC_Os02g44000	1	111	46	14606	0.296341
410	beta-Alanine metabolism	LOC_Os11g03820;LOC_Os03g13300	2	111	145	14606	0.301994
350	Tyrosine metabolism	LOC_Os11g03820;LOC_Os11g10510	2	111	149	14606	0.313209
71	Fatty acid degradation	LOC_Os11g10510	1	111	60	14606	0.367863
710	Carbon fixation in photosynthetic organisms	LOC_Os01g62430;LOC_Os08g02700	2	111	170	14606	0.371303
130	Ubiquinone and other terpenoid-quinone biosynthesis	LOC_Os08g34790	1	111	73	14606	0.427804
900	Terpenoid backbone biosynthesis	LOC_Os07g09190	1	111	93	14606	0.509199
3050	Proteasome	LOC_Os06g48250	1	111	101	14606	0.538444
62	Fatty acid elongation	LOC_Os02g11070;LOC_Os09g34930	2	111	244	14606	0.556151
950	Isoquinoline alkaloid biosynthesis	LOC_Os11g03820	1	111	123	14606	0.610261
960	Tropane, piperidine and pyridine alkaloid biosynthesis	LOC_Os11g03820	1	111	131	14606	0.633532
53	Ascorbate and aldarate metabolism	LOC_Os04g37490	1	111	135	14606	0.644645
562	Inositol phosphate metabolism	LOC_Os01g62430	1	111	138	14606	0.65276
1210	2-Oxocarboxylic acid metabolism	LOC_Os02g44000	1	111	139	14606	0.655424
52	Galactose metabolism	LOC_Os05g10650	1	111	142	14606	0.663296
4140	Autophagy - animal	LOC_Os12g02200	1	111	144	14606	0.668444
1200	Carbon metabolism	LOC_Os05g10650;LOC_Os01g62430;LOC_Os08g02700	3	111	459	14606	0.682431
480	Glutathione metabolism	LOC_Os10g38470	1	111	155	14606	0.695396
460	Cyanoamino acid metabolism	LOC_Os05g18604	1	111	185	14606	0.758358
500	Starch and sucrose metabolism	LOC_Os01g71350;LOC_Os01g55820;LOC_Os01g71340;LOC_Os03g45390;LOC_Os08g31980	5	111	843	14606	0.774995
260	Glycine, serine and threonine metabolism	LOC_Os11g03820	1	111	196	14606	0.778055
4145	Phagosome	LOC_Os03g09140	1	111	200	14606	0.784815
4075	Plant hormone signal transduction	LOC_Os01g50940;LOC_Os03g08330;LOC_Os10g25290;LOC_Os09g17630;LOC_Os03g15270;LOC_Os03g08320	6	111	1008	14606	0.786493
3018	RNA degradation	LOC_Os04g58810;LOC_Os05g10650	2	111	410	14606	0.82274
564	Glycerophospholipid metabolism	LOC_Os01g45020	1	111	228	14606	0.826754
4931	Insulin resistance	LOC_Os12g02200	1	111	251	14606	0.855059
4141	Protein processing in endoplasmic reticulum	LOC_Os08g42470;LOC_Os04g01740	2	111	535	14606	0.917848
190	Oxidative phosphorylation	LOC_Os08g04630	1	111	327	14606	0.919776
3040	Spliceosome	LOC_Os10g17454;LOC_Os03g09070	2	111	587	14606	0.94116
4144	Endocytosis	LOC_Os08g07830;LOC_Os03g09140	2	111	600	14606	0.945929
3013	RNA transport	LOC_Os10g05660	1	111	507	14606	0.980485
3010	Ribosome	LOC_Os05g03030	1	111	528	14606	0.983472

## Sheet: Table S4-5
Table S4-5 KEGG pathway enrichment analysis of S0_S24-up DEGs.
pathway_id	pathway_name	Genes	S gene number	TS gene number	B gene number	TB gene number	pvalue
4626	Plant-pathogen interaction	LOC_Os10g30600;LOC_Os02g56380;LOC_Os12g03290;LOC_Os09g25070;LOC_Os04g30010;LOC_Os09g39650;LOC_Os11g29870;LOC_Os12g28100;LOC_Os02g02120;LOC_Os03g20090;LOC_Os02g08440;LOC_Os09g27010;LOC_Os04g30240;LOC_Os11g12320;LOC_Os09g25060;LOC_Os10g33040;LOC_Os11g44560;LOC_Os11g45740;LOC_Os01g04330;LOC_Os11g03540;LOC_Os02g06930;LOC_Os11g40970;LOC_Os05g44770;LOC_Os11g07225;LOC_Os10g41330;LOC_Os06g44010;LOC_Os01g…	40	162	1769	14606	6.85907e-06
592	alpha-Linolenic acid metabolism	LOC_Os04g37430;LOC_Os06g11210;LOC_Os12g26290;LOC_Os08g39850;LOC_Os06g13560;LOC_Os02g48770;LOC_Os06g11240;LOC_Os03g55800	8	162	150	14606	0.000267274
941	Flavonoid biosynthesis	LOC_Os03g03034;LOC_Os11g07960;LOC_Os04g53810;LOC_Os10g39140;LOC_Os06g44170;LOC_Os04g49210;LOC_Os04g49194	7	162	163	14606	0.00227707
650	Butanoate metabolism	LOC_Os03g13300;LOC_Os04g52440;LOC_Os02g20970	3	162	37	14606	0.00789436
520	Amino sugar and nucleotide sugar metabolism	LOC_Os03g04060;LOC_Os07g35690;LOC_Os01g47070;LOC_Os07g35390;LOC_Os01g03690;LOC_Os07g35290;LOC_Os07g35370;LOC_Os10g39680;LOC_Os08g10290;LOC_Os07g35330;LOC_Os01g04570;LOC_Os04g34270	12	162	506	14606	0.0107832
730	Thiamine metabolism	LOC_Os05g30454;LOC_Os07g09190	2	162	16	14606	0.0132487
909	Sesquiterpenoid and triterpenoid biosynthesis	LOC_Os04g27670;LOC_Os09g10340;LOC_Os04g27340;LOC_Os04g01810	4	162	86	14606	0.0153283
2010	ABC transporters	LOC_Os01g42380;LOC_Os01g42410;LOC_Os08g29570;LOC_Os08g43120;LOC_Os01g50100	5	162	142	14606	0.0209995
940	Phenylpropanoid biosynthesis	LOC_Os01g73200;LOC_Os03g13210;LOC_Os11g07960;LOC_Os10g02070;LOC_Os04g15920;LOC_Os06g35480;LOC_Os02g14170;LOC_Os08g34790;LOC_Os05g35290;LOC_Os11g45710;LOC_Os01g22249	11	162	495	14606	0.022146
904	Diterpenoid biosynthesis	LOC_Os07g46920;LOC_Os04g33240;LOC_Os07g46852;LOC_Os02g36210	4	162	119	14606	0.0434454
591	Linoleic acid metabolism	LOC_Os08g39850;LOC_Os04g37430	2	162	46	14606	0.0922264
561	Glycerolipid metabolism	LOC_Os01g54470;LOC_Os01g45020;LOC_Os11g03300;LOC_Os12g03040;LOC_Os03g60080	5	162	220	14606	0.0983066
4933	AGE-RAGE signaling pathway in diabetic complications	LOC_Os05g47770;LOC_Os09g30454;LOC_Os03g17700	3	162	116	14606	0.138233
660	C5-Branched dibasic acid metabolism	LOC_Os02g20970	1	162	15	14606	0.154122
250	Alanine, aspartate and glutamate metabolism	LOC_Os04g52440;LOC_Os03g13300	2	162	67	14606	0.170191
430	Taurine and hypotaurine metabolism	LOC_Os03g13300	1	162	22	14606	0.217726
360	Phenylalanine metabolism	LOC_Os11g03820;LOC_Os05g35290;LOC_Os08g34790	3	162	158	14606	0.255925
945	Stilbenoid, diarylheptanoid and gingerol biosynthesis	LOC_Os11g07960;LOC_Os07g34260;LOC_Os10g36960	3	162	160	14606	0.261898
402	Benzoxazinoid biosynthesis	LOC_Os03g58300	1	162	36	14606	0.331021
902	Monoterpenoid biosynthesis	LOC_Os02g02930	1	162	37	14606	0.33846
290	Valine, leucine and isoleucine biosynthesis	LOC_Os02g20970	1	162	41	14606	0.367399
760	Nicotinate and nicotinamide metabolism	LOC_Os01g43480	1	162	41	14606	0.367399
53	Ascorbate and aldarate metabolism	LOC_Os04g37490;LOC_Os11g42220	2	162	135	14606	0.44297
770	Pantothenate and CoA biosynthesis	LOC_Os02g20970	1	162	53	14606	0.446883
514	Other types of O-glycan biosynthesis	LOC_Os03g37010	1	162	55	14606	0.459129
500	Starch and sucrose metabolism	LOC_Os02g48210;LOC_Os08g31980;LOC_Os03g56160;LOC_Os01g71340;LOC_Os04g33640;LOC_Os07g04040;LOC_Os01g51570;LOC_Os01g55820;LOC_Os11g45710;LOC_Os05g31140	10	162	843	14606	0.460167
410	beta-Alanine metabolism	LOC_Os03g13300;LOC_Os11g03820	2	162	145	14606	0.479785
51	Fructose and mannose metabolism	LOC_Os01g62430;LOC_Os05g10650	2	162	148	14606	0.49054
4130	SNARE interactions in vesicular transport	LOC_Os06g07200	1	162	61	14606	0.494274
480	Glutathione metabolism	LOC_Os09g29200;LOC_Os12g24650	2	162	155	14606	0.515087
860	Porphyrin and chlorophyll metabolism	LOC_Os03g58790;LOC_Os12g24320	2	162	161	14606	0.535502
970	Aminoacyl-tRNA biosynthesis	LOC_Os01g14440;LOC_Os05g36360	2	162	165	14606	0.548783
130	Ubiquinone and other terpenoid-quinone biosynthesis	LOC_Os08g34790	1	162	73	14606	0.557898
4075	Plant hormone signal transduction	LOC_Os03g10950;LOC_Os03g08330;LOC_Os03g28940;LOC_Os05g34270;LOC_Os03g46440;LOC_Os02g42585;LOC_Os10g25290;LOC_Os07g40290;LOC_Os01g50940;LOC_Os09g23650;LOC_Os03g08320	11	162	1008	14606	0.567155
903	Limonene and pinene degradation	LOC_Os10g36960	1	162	81	14606	0.595828
400	Phenylalanine, tyrosine and tryptophan biosynthesis	LOC_Os03g58290	1	162	82	14606	0.600336
563	Glycosylphosphatidylinositol (GPI)-anchor biosynthesis	LOC_Os02g52210	1	162	83	14606	0.604794
908	Zeatin biosynthesis	LOC_Os04g46980	1	162	87	14606	0.622136
260	Glycine, serine and threonine metabolism	LOC_Os11g03820;LOC_Os03g58290	2	162	196	14606	0.642592
900	Terpenoid backbone biosynthesis	LOC_Os07g09190	1	162	93	14606	0.646742
30	Pentose phosphate pathway	LOC_Os05g10650	1	162	109	14606	0.704844
73	Cutin, suberine and wax biosynthesis	LOC_Os01g63930	1	162	110	14606	0.708143
10	Glycolysis / Gluconeogenesis	LOC_Os01g62430;LOC_Os05g10650	2	162	227	14606	0.720441
630	Glyoxylate and dicarboxylate metabolism	LOC_Os01g70820	1	162	117	14606	0.730227
1230	Biosynthesis of amino acids	LOC_Os02g20970;LOC_Os03g58290;LOC_Os05g10650;LOC_Os01g62430	4	162	451	14606	0.741236
950	Isoquinoline alkaloid biosynthesis	LOC_Os11g03820	1	162	123	14606	0.74783
62	Fatty acid elongation	LOC_Os09g34930;LOC_Os02g11070	2	162	244	14606	0.75678
960	Tropane, piperidine and pyridine alkaloid biosynthesis	LOC_Os11g03820	1	162	131	14606	0.769536
562	Inositol phosphate metabolism	LOC_Os01g62430	1	162	138	14606	0.786999
1210	2-Oxocarboxylic acid metabolism	LOC_Os02g20970	1	162	139	14606	0.789384
52	Galactose metabolism	LOC_Os05g10650	1	162	142	14606	0.796381
350	Tyrosine metabolism	LOC_Os11g03820	1	162	149	14606	0.811822
4146	Peroxisome	LOC_Os01g70820	1	162	166	14606	0.844645
270	Cysteine and methionine metabolism	LOC_Os04g48850	1	162	168	14606	0.848112
710	Carbon fixation in photosynthetic organisms	LOC_Os01g62430	1	162	170	14606	0.851501
460	Cyanoamino acid metabolism	LOC_Os11g45710	1	162	185	14606	0.874637
1200	Carbon metabolism	LOC_Os01g70820;LOC_Os01g62430;LOC_Os05g10650	3	162	459	14606	0.888047
4144	Endocytosis	LOC_Os02g22160;LOC_Os03g13840;LOC_Os08g03350;LOC_Os09g39770	4	162	600	14606	0.904409
564	Glycerophospholipid metabolism	LOC_Os01g45020	1	162	228	14606	0.922929
4931	Insulin resistance	LOC_Os03g10950	1	162	251	14606	0.940623
3018	RNA degradation	LOC_Os04g58810;LOC_Os05g10650	2	162	410	14606	0.944553
4120	Ubiquitin mediated proteolysis	LOC_Os10g40490	1	162	306	14606	0.968231
190	Oxidative phosphorylation	LOC_Os08g09840	1	162	327	14606	0.974995
3013	RNA transport	LOC_Os06g48750;LOC_Os10g05660	2	162	507	14606	0.978184
3010	Ribosome	LOC_Os03g40180;LOC_Os06g07220	2	162	528	14606	0.982259
4141	Protein processing in endoplasmic reticulum	LOC_Os08g42470	1	162	535	14606	0.997711
3040	Spliceosome	LOC_Os03g09070	1	162	587	14606	0.998748
